# Supplementary material for: Sportomics Analyses of the Exercise-Induced Impact on Amino Acid Metabolism and Acute-Phase Protein Kinetics in Female Olympic Athletes
Source: Nutrients. 2024 Oct 18;16(20):3538. doi: 10.3390/nu16203538 (PMC11510449; doi:10.3390/nu16203538)
Supplement: Supplementary file 1 [file nutrients-16-03538-s001.zip]

Archive with 1 entries (1 files):
- nutrients-3251556-Table S1.xlsx
