# Supplementary material for: Sportomics Analyses of the Exercise-Induced Impact on Amino Acid Metabolism and Acute-Phase Protein Kinetics in Female Olympic Athletes
Source: Nutrients. 2024 Oct 18;16(20):3538. doi: 10.3390/nu16203538 (PMC11510449; doi:10.3390/nu16203538)
Supplement: Supplementary file 1 [file nutrients-16-03538-s001.zip › nutrients-3251556-Table S1.xlsx]

## Sheet: female-all_AA
	Ala	Arg	Asn	Asp	Cit	Gln	Glu	Gly	His	Ile	Leu	Lys	Met	Orn	Phe	Pro	Ser	Thr	Trp	Tyr	Val	AAA	BCAA	Cit / Arg	Cit / Orn	Essential AA	Fisher ratio	Glucogenic AA	Non essential AA	Orn / Arg	Total AA	Tyr / Phe
Ala	1.0(0.0)	0.5434836097093819(4.659006340165188e-13)	0.4407703802927142(1.323385737842697e-08)	0.03536376994922495(0.6653562092498755)	0.3140888348265326(8.128575873468771e-05)	0.45041174395218797(5.802688149630803e-09)	0.316340703847347(7.176193476361194e-05)	0.36036211569060156(5.107108277820227e-06)	0.2873780336239501(0.0003309129087948393)	0.4177304516221394(8.580169108751186e-08)	0.38123651210701304(1.2618043215208495e-06)	0.19982469270079672(0.013578941413629428)	0.3320475558504164(2.925829915280587e-05)	0.14148180549310277(0.08209413384803584)	0.47231456263726596(8.084905012202127e-10)	0.5840356924740957(2.8376062095777266e-15)	0.2536179200038873(0.0016176179280432237)	0.4465002434842615(8.132722364258679e-09)	0.4244444635048179(5.048322072301963e-08)	0.5602768714804639(6.127788221053026e-14)	0.3405214769700202(1.7661397436246876e-05)	0.539063542397685(2.228476633870665e-12)	0.3805412284876393(2.157568144540033e-06)	-0.49169387807416826(3.380179057968691e-10)	-0.06565089342779618(0.43110973968051625)	0.39789217145445593(6.581031813788319e-07)	-0.04941121131953453(0.5536711368925578)	0.8828741542899539(4.0308704176433846e-49)	0.742133174744192(8.461756543456546e-27)	-0.3176145595586697(9.910484767911556e-05)	0.6549995517735485(3.0085204966966784e-19)	0.31835085174016314(9.004351477450723e-05)
Arg	0.5434836097093819(4.659006340165188e-13)	1.0(0.0)	0.5731196898119245(1.2004873141771464e-14)	-0.03905963001138681(0.6328163406461159)	0.37814221559461847(1.562018128344398e-06)	0.5563273009048537(9.975953259973446e-14)	0.2600185116915811(0.0012160386806949898)	0.5662631771136476(2.8914872962591925e-14)	0.5504034583381668(2.0474852112044446e-13)	0.6559277029420515(4.6713212733190274e-20)	0.6319650675750342(2.5308893789496064e-18)	0.4890603615228188(1.6266302477300783e-10)	0.6248445103942565(7.758519371427149e-18)	0.3067501853954889(0.00012117475111912517)	0.6933139796773553(4.232204123118632e-23)	0.5934535089299882(7.823436110629555e-16)	0.5041260463021378(3.562678439313929e-11)	0.3884245131173814(7.620174229003739e-07)	0.5805014661399259(4.553190646660891e-15)	0.6369225248951936(1.1403821084432585e-18)	0.6221596258245862(1.1749015866115772e-17)	0.7303173445996191(1.3255618032866685e-25)	0.6810396522904487(3.1341033389344497e-21)	-0.9051251921546332(5.5842837490121775e-55)	-0.17838051491060597(0.03122753647895332)	0.6549115183055185(3.052981351119603e-19)	0.18678787648459122(0.02397854104445133)	0.667970068047917(3.280538308718149e-20)	0.6946994068509886(2.3557976600495224e-22)	-0.5985340473183441(1.8544332665147268e-15)	0.7144730132451192(4.258080300127514e-24)	0.30046886486222985(0.0002287981472378336)
Asn	0.44077038029271415(1.3233857378427067e-08)	0.5731196898119244(1.2004873141771595e-14)	0.9999999999999999(0.0)	0.1296417328227013(0.11141575505485943)	0.5776216086268882(6.6655351770234155e-15)	0.76554228862443(1.5772637601956713e-30)	0.45653370718092573(3.391809399767096e-09)	0.5599040013720235(6.418077026753396e-14)	0.7622603338883016(3.9075919844489374e-30)	0.7521190007492513(5.891553323847937e-29)	0.7092769430167285(1.5186916278868258e-24)	0.8146342007692994(2.5832946633850506e-37)	0.7731780229359961(1.8021863442258027e-31)	0.6506096151511219(1.1686615939907723e-19)	0.7360909861399049(3.317861531820454e-27)	0.42287404020563113(5.7210597911278175e-08)	0.6279402768889509(4.784120241648738e-18)	0.7312985644115515(1.046577186427413e-26)	0.7771048258623604(5.713007563038832e-32)	0.4917871441714024(1.2424817351802903e-10)	0.8373405813816643(3.541808851753984e-41)	0.70238950612581(5.14445897139831e-23)	0.8153066428604828(5.471263927576858e-36)	-0.4097079314994343(3.099505048611665e-07)	-0.528799249125934(6.845758651010815e-12)	0.8741341328994771(5.18245384948929e-47)	0.4661186497399456(3.0449115679527505e-09)	0.6159592776058274(1.2878590333488876e-16)	0.7916855465395538(1.271581352408183e-32)	0.02212260484706104(0.7916888959126596)	0.857795662585474(1.841348892987811e-43)	-0.022665566301631586(0.7859681178036564)
Asp	0.03536376994922495(0.6653562092498755)	-0.03905963001138682(0.6328163406461159)	0.12964173282270128(0.11141575505485947)	1.0(0.0)	0.030897904573249643(0.7055192984708895)	0.18175985484140306(0.025020313334309572)	0.29013286583782827(0.00028809259917371845)	-0.05044153437291471(0.5371394816448515)	0.02322481984568896(0.7764031469828191)	-0.10542804273065241(0.19612172506085832)	-0.056289908387224925(0.4909452599517262)	0.11414289668625344(0.16144984259122133)	-0.03118822116798044(0.7028820665420551)	0.01221672991460324(0.8812536450274951)	0.003955584680374067(0.9614250859293043)	-0.020701103601020412(0.8001595361672841)	-0.027122574016123103(0.7401231938811955)	0.09587635559991001(0.23999698564040547)	-0.09035726676571683(0.2682639042047459)	-0.0723408072559705(0.3757921092832067)	-0.01625437653937982(0.8424534071236764)	0.003939490378382474(0.962360150181724)	-0.03225750475011569(0.699112148173465)	0.029014118329250188(0.7290230962921809)	0.03762895095394423(0.6520443684829706)	0.008582027681909873(0.9181156807618129)	-0.0706203688701239(0.3969768954825814)	0.046668543347632714(0.5759187541265571)	0.1333742084070235(0.10851733507688487)	0.022037339379846255(0.7924735738110896)	0.0890109137964146(0.2853398659845454)	-0.02855870212078198(0.7322155852338457)
Cit	0.3140888348265326(8.128575873468771e-05)	0.37814221559461847(1.562018128344398e-06)	0.5776216086268882(6.6655351770234155e-15)	0.03089790457324964(0.7055192984708895)	1.0(0.0)	0.6200375630066165(1.6263799199745036e-17)	0.5598362337252129(6.472253811084645e-14)	0.522866452225557(4.843075313535415e-12)	0.4799656546724483(3.927882712137679e-10)	0.4660219828219246(1.4447638034556308e-09)	0.43814386877134787(1.649356236537357e-08)	0.5528653078633947(1.5212325337261798e-13)	0.48033589248032826(3.7913201796750026e-10)	0.6473242967015292(2.0406612720032242e-19)	0.4637952734265396(1.7692812922883136e-09)	0.29871900958685094(0.00018536189956334405)	0.5818190072140724(3.8198563231482204e-15)	0.513676177918164(1.3083708392885715e-11)	0.631514057855804(2.719328885956952e-18)	0.42824955980053264(3.718401437640904e-08)	0.5506887384760522(1.978442010589605e-13)	0.5611048650150082(1.7530488998736943e-13)	0.5493552687684746(6.957637974083695e-13)	-0.014519356413977592(0.8623903807514721)	-0.33984568396389975(2.7086099194444574e-05)	0.5971297189837685(1.791071771044542e-15)	0.1809678359018918(0.028820829298293712)	0.535761048781845(3.2109086826220704e-12)	0.66562187299654(4.940170435632574e-20)	0.2001031470404953(0.01581465490214337)	0.6799414233555086(3.835650057293102e-21)	0.20519953369897706(0.012968903419964187)
Gln	0.450411743952188(5.802688149630803e-09)	0.5563273009048537(9.975953259973446e-14)	0.7655422886244301(1.577263760195604e-30)	0.18175985484140303(0.025020313334309624)	0.6200375630066165(1.6263799199745036e-17)	1.0(0.0)	0.45703268511796913(3.2450467211031e-09)	0.5739017292353138(1.0845502298402802e-14)	0.8377382734287379(2.994594085354155e-41)	0.6186007212304269(2.024115545382274e-17)	0.591305469736528(1.0534746404717117e-15)	0.790161237010216(1.0521853769654505e-33)	0.8083648371345306(2.433070992941734e-36)	0.7636100349217405(2.695560824653045e-30)	0.6836245799751645(2.8757682869380894e-22)	0.4185865707372545(8.02420412062247e-08)	0.6647574947865382(9.777416360082814e-21)	0.5375602196315183(9.279459813220017e-13)	0.6677690568993728(5.665811485257605e-21)	0.5022426236910409(4.3250787295169005e-11)	0.6870996718037407(1.4588777757864594e-22)	0.706231039920347(2.3619312806815245e-23)	0.7043345639050695(3.474111952595551e-23)	-0.3691540819692472(4.896504554420639e-06)	-0.6353945139402338(7.026926166070052e-18)	0.7708153977255349(5.430924364980871e-30)	0.25876605692067123(0.001612146052389483)	0.6577298577151242(1.9041379206336455e-19)	0.8770225664235428(1.084775927265368e-47)	0.12533755591036574(0.1330631950480491)	0.8858816158385381(6.925642518354393e-50)	0.11817166886856872(0.15543803437182124)
Glu	0.316340703847347(7.176193476361194e-05)	0.26001851169158113(0.0012160386806949841)	0.4565337071809257(3.3918093997670965e-09)	0.29013286583782827(0.00028809259917371845)	0.5598362337252129(6.472253811084645e-14)	0.45703268511796913(3.2450467211031e-09)	1.0(0.0)	0.385733881474619(9.216405448434512e-07)	0.304456274681135(0.00013698926231314333)	0.26139596451059977(0.0011425427940207657)	0.2358656251136816(0.0034408985201609776)	0.3154902788262064(7.522870033588227e-05)	0.19404305308741865(0.016602766145372174)	0.3608706073707432(4.941776751736686e-06)	0.3305519705189054(3.1935802408127144e-05)	0.08507938476739293(0.2973369684956245)	0.4093645054339739(1.6352243452778918e-07)	0.27608606331414187(0.000575544374421521)	0.3435988928406973(1.4649232421871301e-05)	0.17941974401975266(0.026983613931040772)	0.32603087604625297(4.149939009111797e-05)	0.372857968143768(3.5730920696853844e-06)	0.34202031236336605(2.3865819088559412e-05)	-0.0052484241884458195(0.9500429600939923)	-0.09824945612020712(0.23807767343407313)	0.35809526589457413(9.08993888996676e-06)	0.12176306289278815(0.14317325249547455)	0.4946002637780798(2.2208819273692347e-10)	0.5271194081767755(8.196727656700502e-12)	0.05061731293073455(0.5454278279977505)	0.49782905930171767(1.6252255991005776e-10)	0.03297817060339596(0.6927254455393672)
Gly	0.36036211569060156(5.107108277820227e-06)	0.5662631771136476(2.8914872962591925e-14)	0.5599040013720235(6.418077026753396e-14)	-0.050441534372914716(0.5371394816448515)	0.522866452225557(4.843075313535415e-12)	0.5739017292353138(1.0845502298402802e-14)	0.38573388147461896(9.216405448434578e-07)	1.0(0.0)	0.47466062272354864(6.491742143099492e-10)	0.4958913243022724(8.24586834010097e-11)	0.5391437336767572(7.728598499782799e-13)	0.4954923711720148(8.583179405060239e-11)	0.48143436442197934(3.412607729392859e-10)	0.5414622609611657(5.902868993146978e-13)	0.48322031267471105(2.8736384479174213e-10)	0.5102088593311283(1.8890479611966038e-11)	0.7666879981138478(1.1450938039781598e-30)	0.2903531453279533(0.00028490072259278865)	0.4599951814687212(2.4918851594457333e-09)	0.5340232103636621(1.3913452149047473e-12)	0.5486632661108173(2.5222568717134057e-13)	0.5744741994018325(3.414393190213743e-14)	0.5794417574961807(1.824053814063532e-14)	-0.4011829897721008(5.710267525761181e-07)	-0.4278354201558713(7.188940817834492e-08)	0.5610046039868167(1.7741996297678616e-13)	0.2134129351551317(0.009698977209375424)	0.7232025536836902(6.485717626899943e-25)	0.7142804818515289(4.4350035272422555e-24)	-0.04164817251281762(0.6189170889130584)	0.6980299882557217(1.2260676780696807e-22)	0.3347992267215292(3.6202683675064874e-05)
His	0.2873780336239501(0.0003309129087948393)	0.5504034583381668(2.0474852112044446e-13)	0.7622603338883017(3.907591984448825e-30)	0.023224819845688957(0.7764031469828191)	0.4799656546724482(3.927882712137679e-10)	0.8377382734287379(2.994594085354155e-41)	0.304456274681135(0.00013698926231314333)	0.47466062272354864(6.491742143099492e-10)	0.9999999999999999(0.0)	0.6004736433375593(2.912693354807992e-16)	0.5846015442455962(2.6293053250420386e-15)	0.8373607766428277(3.511790181982215e-41)	0.9254681574618745(4.094459550180884e-65)	0.7424522410587279(6.943929693330254e-28)	0.6538363617875116(6.714344832242551e-20)	0.4218860003121447(6.187520391687306e-08)	0.6065145478217467(1.220534220844117e-16)	0.4986300784720415(6.253146993186436e-11)	0.6392247658696303(7.836393949008704e-19)	0.3515243886810958(8.967928349446955e-06)	0.6885951543858865(1.0862028441821438e-22)	0.6135982606037006(1.8088744778683499e-16)	0.7066092079426545(2.1862104598268648e-23)	-0.4217365588294488(1.270964106870774e-07)	-0.6452501688271566(1.48353973456302e-18)	0.7737813937054174(2.3892473011051762e-30)	0.3734001545564991(3.4495857637300354e-06)	0.5020211495248077(1.07824691843158e-10)	0.7378660245501382(2.3250067416116087e-26)	0.08021642986214776(0.33749821021867665)	0.7929833086768163(8.528604678281216e-33)	-0.08574274225300212(0.303468098183062)
Ile	0.4177304516221394(8.580169108751186e-08)	0.6559277029420515(4.6713212733190274e-20)	0.7521190007492513(5.891553323847937e-29)	-0.1054280427306524(0.1961217250608584)	0.46602198282192453(1.4447638034556308e-09)	0.6186007212304269(2.024115545382274e-17)	0.26139596451059977(0.0011425427940207657)	0.49589132430227245(8.24586834010097e-11)	0.6004736433375593(2.912693354807992e-16)	1.0(0.0)	0.9061667009729656(6.2256134265601426e-58)	0.6692493016109115(4.3229119551735184e-21)	0.6860320275736659(1.7988987706957182e-22)	0.48686130516384934(2.0178880131384446e-10)	0.8230952522177714(1.0902707089073657e-38)	0.5660901106746481(2.9555867810743776e-14)	0.5684129768558173(2.19974178278092e-14)	0.612358437052915(5.1691552058795315e-17)	0.7418102255828545(8.148232745290052e-28)	0.6680088269897123(5.423472250757993e-21)	0.8857480958974207(7.347059401114108e-52)	0.8060869168231457(1.2791708973752508e-34)	0.9473354903761275(4.307220066661082e-73)	-0.5381729573159624(2.928681632613575e-12)	-0.3958183706762849(7.61175902541475e-07)	0.9097072122283153(7.927108159248069e-57)	0.5353072877035802(3.375110035399057e-12)	0.5774757056928828(2.3407129805046656e-14)	0.7147305535441928(4.032191649224596e-24)	-0.13548431543291115(0.10419924319808276)	0.8185717303168134(1.717290353232876e-36)	0.16357672726189848(0.048515508170910396)
Leu	0.3812365121070131(1.2618043215208378e-06)	0.6319650675750341(2.5308893789496784e-18)	0.7092769430167284(1.5186916278868258e-24)	-0.056289908387224925(0.4909452599517262)	0.43814386877134787(1.649356236537357e-08)	0.591305469736528(1.0534746404717117e-15)	0.23586562511368156(0.0034408985201609776)	0.5391437336767572(7.728598499782799e-13)	0.5846015442455962(2.6293053250420386e-15)	0.9061667009729656(6.2256134265601426e-58)	1.0(0.0)	0.6859563091215807(1.8257650295315667e-22)	0.6918772939827351(5.649700922734943e-23)	0.4935334886662043(1.0442777951414454e-10)	0.77468232656904(1.1637361499932664e-31)	0.5837633018116014(2.9435292196798574e-15)	0.554254840172001(1.2849978254928888e-13)	0.5646946050855409(3.5255326088476924e-14)	0.6991022363821342(1.2988993447410933e-23)	0.6544779454970163(6.008944826106662e-20)	0.8696194533538373(7.859163699308488e-48)	0.763001903738024(4.4586104180497796e-29)	0.953271361431392(9.713621766510817e-77)	-0.5266964016538721(1.0122361683284836e-11)	-0.4083086617302092(3.1212818276261955e-07)	0.9008349000361833(4.8809623486018575e-54)	0.5907289717119132(4.2164745217308536e-15)	0.5495941231014637(6.768980503209331e-13)	0.6915016590698161(4.373628338977601e-22)	-0.13051800757591348(0.1176431075468608)	0.7972296701695928(2.2620753068904976e-33)	0.18446473746192013(0.02582050402658128)
Lys	0.19982469270079672(0.013578941413629428)	0.48906036152281873(1.6266302477300902e-10)	0.8146342007692995(2.583294663384904e-37)	0.11414289668625345(0.16144984259122133)	0.5528653078633947(1.5212325337261798e-13)	0.7901612370102159(1.0521853769654806e-33)	0.31549027882620634(7.522870033588247e-05)	0.4954923711720148(8.583179405060239e-11)	0.8373607766428277(3.511790181982215e-41)	0.6692493016109115(4.3229119551735184e-21)	0.6859563091215808(1.8257650295315145e-22)	1.0(0.0)	0.8818447128856246(7.847585026253739e-51)	0.8558984794830531(8.34487472145941e-45)	0.7156958650951973(3.736999448758055e-25)	0.3538755968416703(7.73308443359922e-06)	0.7066314566886367(2.677038775514037e-24)	0.692357374632552(5.130785403800977e-23)	0.7313006305125661(1.0460645449229232e-26)	0.5023899818262134(4.2601353987094554e-11)	0.8090742891140708(1.8956083662484978e-36)	0.7297247309230521(1.5158967433135638e-25)	0.8064495917118981(1.13364813363482e-34)	-0.3104447001076496(0.00014456335260173845)	-0.7785020871653846(6.30030509370046e-31)	0.9023938548542083(1.6516570656195338e-54)	0.4027770425280455(4.653091140515986e-07)	0.45471232278864254(8.137972749449169e-09)	0.7169797860661191(2.4984999626715495e-24)	0.26796708315102197(0.0011195152889035517)	0.8165848523535835(3.4855670167859755e-36)	0.08226329929172578(0.32358304082021205)
Met	0.33204755585041645(2.9258299152805714e-05)	0.6248445103942565(7.758519371427149e-18)	0.7731780229359961(1.8021863442258027e-31)	-0.03118822116798044(0.7028820665420551)	0.48033589248032826(3.7913201796750026e-10)	0.8083648371345306(2.433070992941734e-36)	0.19404305308741868(0.016602766145372136)	0.48143436442197945(3.412607729392821e-10)	0.9254681574618745(4.094459550180884e-65)	0.6860320275736659(1.7988987706957182e-22)	0.6918772939827351(5.649700922734943e-23)	0.8818447128856245(7.847585026254521e-51)	1.0(0.0)	0.74374628376074(5.023162836002287e-28)	0.7135376663531381(6.013528382030425e-25)	0.4570288105888427(3.2461623849406424e-09)	0.6276105765303798(5.038212575798604e-18)	0.6153408469895248(3.3113358297401714e-17)	0.6996871358482607(1.1509478697139376e-23)	0.5111982728796224(1.701800713943239e-11)	0.776073279691998(7.74302997624661e-32)	0.7137409693049183(4.970038848276134e-24)	0.7903687008077727(1.901538219502469e-32)	-0.48477234793390556(6.461508401151651e-10)	-0.656421147749623(2.3723297099312994e-19)	0.8518717402665464(2.7824583308014556e-42)	0.3893134269303759(1.1938037361777284e-06)	0.5290162733312317(6.687823743832746e-12)	0.7512457908049863(9.12890979556163e-28)	0.0529885594858264(0.5267407249500426)	0.8276713420978014(5.986782568716803e-38)	0.09706869513125396(0.24379295479284924)
Orn	0.1414818054931028(0.0820941338480358)	0.3067501853954889(0.00012117475111912517)	0.6506096151511219(1.1686615939907723e-19)	0.012216729914603241(0.8812536450274951)	0.6473242967015292(2.0406612720032242e-19)	0.7636100349217406(2.6955608246530058e-30)	0.3608706073707433(4.941776751736675e-06)	0.5414622609611657(5.902868993146978e-13)	0.742452241058728(6.943929693329957e-28)	0.48686130516384934(2.0178880131384446e-10)	0.49353348866620433(1.0442777951414454e-10)	0.8558984794830533(8.344874721458695e-45)	0.7437462837607401(5.023162836002144e-28)	0.9999999999999999(0.0)	0.5743313728006769(1.025575179477181e-14)	0.3096396570170293(0.00010367655628254642)	0.8069413132479715(4.002355496219884e-36)	0.5668534219228928(2.6828921231455273e-14)	0.6085514176928449(9.065000730165959e-17)	0.4738469372185457(7.006490939175212e-10)	0.6121481285483042(5.333123043829523e-17)	0.6370423973740005(5.439052600782996e-18)	0.5972632218418912(1.7590144223241514e-15)	-0.044160818482954715(0.5979008426786772)	-0.9122878051480577(1.0800114511781588e-57)	0.7085320897317434(1.4727948931385676e-23)	0.1758408523904274(0.03375376885157356)	0.44381535035467845(2.0138225662754805e-08)	0.6870463613957405(1.0220163316572976e-21)	0.5439388273279968(1.5427836435003755e-12)	0.7353175662929063(4.212424496588407e-26)	0.18917235692301107(0.022206360626614657)
Phe	0.4723145626372659(8.084905012202127e-10)	0.6933139796773552(4.232204123118753e-23)	0.7360909861399049(3.317861531820454e-27)	0.003955584680374067(0.9614250859293043)	0.46379527342653953(1.7692812922883264e-09)	0.6836245799751645(2.8757682869380894e-22)	0.3305519705189054(3.1935802408127144e-05)	0.483220312674711(2.873638447917453e-10)	0.6538363617875115(6.714344832242744e-20)	0.8230952522177715(1.0902707089073499e-38)	0.77468232656904(1.1637361499932664e-31)	0.7156958650951974(3.7369994487580014e-25)	0.7135376663531381(6.013528382030425e-25)	0.5743313728006769(1.025575179477181e-14)	0.9999999999999999(0.0)	0.5678754450814065(2.355831934345465e-14)	0.6188112467677338(1.9603988786003362e-17)	0.6136855856712701(4.242318783140436e-17)	0.7881093614773732(2.0081521223808514e-33)	0.7646383889962008(2.0279583402619314e-30)	0.7982831853360298(7.575579085830173e-35)	0.9363177543957852(2.5223419254610792e-67)	0.8254726667491743(1.3712442433460779e-37)	-0.5584114587451429(2.9222966261329614e-13)	-0.5113555736231428(4.23778360716079e-11)	0.8530636996195752(1.6267382594184084e-42)	0.16651899328616673(0.04455732584509152)	0.607547319017047(4.2653634599728973e-16)	0.7648575799534071(2.724365909611802e-29)	-0.11408354373365609(0.17183756586292886)	0.8342723225435683(4.6264187907806965e-39)	0.15514495235865838(0.061504863960106654)
Pro	0.5840356924740957(2.8376062095777266e-15)	0.5934535089299882(7.823436110629555e-16)	0.42287404020563113(5.7210597911278175e-08)	-0.020701103601020412(0.8001595361672841)	0.29871900958685094(0.00018536189956334405)	0.4185865707372545(8.02420412062247e-08)	0.08507938476739293(0.2973369684956245)	0.5102088593311281(1.8890479611966316e-11)	0.4218860003121447(6.187520391687306e-08)	0.5660901106746481(2.9555867810743776e-14)	0.5837633018116014(2.9435292196798574e-15)	0.3538755968416703(7.73308443359922e-06)	0.4570288105888427(3.2461623849406424e-09)	0.3096396570170292(0.00010367655628254671)	0.5678754450814065(2.355831934345465e-14)	1.0(0.0)	0.42384244600365184(5.29671720907087e-08)	0.3083773120769648(0.00011100869985999651)	0.38607906959585714(8.99510025173421e-07)	0.6683788203949245(5.069291197354043e-21)	0.4070976038338601(1.941625634153682e-07)	0.6281569068747413(2.1257650207583127e-17)	0.5098952104003234(4.913648386478677e-11)	-0.537782450011071(3.057276340396928e-12)	-0.2851586984468309(0.00048539107648502513)	0.48793559769770806(4.1880975592333035e-10)	0.058231926917510016(0.48507475528039334)	0.6416636545076821(2.629954868466246e-18)	0.6784346667116536(5.05334440527379e-21)	-0.2445840883224266(0.0030282289073481905)	0.6479312657669559(9.621623868089868e-19)	0.4053597500897235(3.865149749797276e-07)
Ser	0.2536179200038873(0.0016176179280432237)	0.5041260463021378(3.562678439313929e-11)	0.6279402768889509(4.784120241648738e-18)	-0.027122574016123103(0.7401231938811955)	0.5818190072140724(3.8198563231482204e-15)	0.6647574947865382(9.777416360082814e-21)	0.40936450543397396(1.6352243452778796e-07)	0.7666879981138479(1.1450938039781272e-30)	0.6065145478217469(1.220534220844082e-16)	0.5684129768558173(2.19974178278092e-14)	0.554254840172001(1.2849978254928888e-13)	0.7066314566886367(2.677038775514037e-24)	0.6276105765303798(5.038212575798604e-18)	0.8069413132479712(4.002355496220169e-36)	0.6188112467677338(1.9603988786003362e-17)	0.42384244600365184(5.29671720907087e-08)	0.9999999999999999(0.0)	0.5341442181665141(1.3723040840441532e-12)	0.5642719896538824(3.718311590493043e-14)	0.574648351839671(9.840793321858774e-15)	0.6310893379899315(2.909280443169892e-18)	0.7087960538282836(1.394710413275537e-23)	0.6568009116538629(2.225964225981805e-19)	-0.28083459715482084(0.0006226494341982449)	-0.7040893944598235(3.6509897912725677e-23)	0.7031083697123931(4.451311172020784e-23)	0.17937200309503618(0.030285821851403917)	0.6476273386009668(1.0107880916918671e-18)	0.7470150499898252(2.5973239044311326e-27)	0.232754989622715(0.004843177902778244)	0.7690243145189543(8.864164054056665e-30)	0.3238965010184483(6.661350127185978e-05)
Thr	0.4465002434842615(8.132722364258679e-09)	0.3884245131173814(7.620174229003739e-07)	0.7312985644115516(1.046577186427368e-26)	0.09587635559991001(0.23999698564040547)	0.5136761779181639(1.3083708392885953e-11)	0.5375602196315183(9.279459813220017e-13)	0.27608606331414187(0.000575544374421521)	0.29035314532795337(0.0002849007225927878)	0.4986300784720415(6.253146993186436e-11)	0.612358437052915(5.1691552058795315e-17)	0.5646946050855408(3.5255326088477694e-14)	0.692357374632552(5.130785403800977e-23)	0.615340846989525(3.3113358297400765e-17)	0.5668534219228928(2.6828921231455273e-14)	0.6136855856712701(4.242318783140436e-17)	0.3083773120769648(0.00011100869985999651)	0.5341442181665141(1.3723040840441532e-12)	1.0(0.0)	0.7355684125985792(3.7651877841378416e-27)	0.5248760150550555(3.8815724433352444e-12)	0.7270616973321113(2.831474996817986e-26)	0.6493032591068398(7.696412786099973e-19)	0.6796886826062244(4.017665367494342e-21)	-0.2376756682300036(0.00399456262728048)	-0.4880266537680573(4.1523374922610184e-10)	0.7843262394870155(1.1620363597003433e-31)	0.32217297784891064(7.320048673004938e-05)	0.5139783184006611(3.243048010912993e-11)	0.6348233584086732(7.676543458069583e-18)	0.1598816296748284(0.054738951688194475)	0.7102801306341878(1.0256015622901898e-23)	0.12753811325895248(0.12501134109080958)
Trp	0.42444446350481796(5.048322072301925e-08)	0.580501466139926(4.553190646660841e-15)	0.7771048258623604(5.713007563038832e-32)	-0.09035726676571683(0.2682639042047459)	0.631514057855804(2.719328885956952e-18)	0.6677690568993728(5.665811485257605e-21)	0.3435988928406973(1.4649232421871301e-05)	0.4599951814687212(2.4918851594457333e-09)	0.6392247658696303(7.836393949008704e-19)	0.7418102255828544(8.148232745290168e-28)	0.6991022363821342(1.2988993447410933e-23)	0.7313006305125661(1.0460645449229232e-26)	0.6996871358482608(1.1509478697139047e-23)	0.608551417692845(9.065000730165959e-17)	0.7881093614773733(2.0081521223808223e-33)	0.3860790695958572(8.995100251734159e-07)	0.5642719896538824(3.718311590493043e-14)	0.7355684125985791(3.7651877841379485e-27)	1.0(0.0)	0.6135106388170201(4.354505411913326e-17)	0.8229966240274121(1.1323424610832258e-38)	0.8180852296795326(2.043933705827745e-36)	0.7982791117031204(1.621611018961996e-33)	-0.39110306733916195(1.1508970445750794e-06)	-0.48401025770032946(6.046813405222005e-10)	0.8611255990540618(3.7892652409396296e-44)	0.2633959350833086(0.001317290094974349)	0.561669033485714(1.6385264540064766e-13)	0.7250849335392415(4.281757076678992e-25)	0.0013768113093957594(0.9868869442102685)	0.8120223123248994(1.715308275381348e-35)	0.0911544257038908(0.27385165598053757)
Tyr	0.5602768714804638(6.12778822105318e-14)	0.6369225248951936(1.1403821084432585e-18)	0.4917871441714024(1.2424817351802903e-10)	-0.0723408072559705(0.3757921092832067)	0.4282495598005327(3.718401437640904e-08)	0.5022426236910409(4.3250787295169005e-11)	0.17941974401975266(0.026983613931040772)	0.5340232103636621(1.3913452149047473e-12)	0.3515243886810958(8.967928349446955e-06)	0.6680088269897123(5.423472250757993e-21)	0.6544779454970163(6.008944826106662e-20)	0.5023899818262134(4.2601353987094554e-11)	0.5111982728796224(1.701800713943239e-11)	0.47384693721854565(7.006490939175341e-10)	0.7646383889962008(2.0279583402619314e-30)	0.6683788203949245(5.069291197354043e-21)	0.574648351839671(9.840793321858774e-15)	0.5248760150550555(3.8815724433352444e-12)	0.6135106388170201(4.354505411913326e-17)	0.9999999999999999(0.0)	0.6177850920994853(2.2906229277066333e-17)	0.9242463731578936(4.360403083898671e-62)	0.6665561197245972(4.199493686713058e-20)	-0.5080738972211779(6.877343396405659e-11)	-0.4620626029285648(4.33701083768967e-09)	0.6766826830692609(6.948877516011678e-21)	-0.06875271176696507(0.4096113338802676)	0.6762191959370741(7.55704694197561e-21)	0.7456557681862369(3.618414039135147e-27)	-0.10580960845614244(0.20528127208695662)	0.7561233550840512(2.663348123590534e-28)	0.7278412272655(2.3165961528733817e-25)
Val	0.3405214769700202(1.7661397436246876e-05)	0.6221596258245862(1.1749015866115772e-17)	0.8373405813816643(3.541808851753984e-41)	-0.01625437653937982(0.8424534071236764)	0.5506887384760522(1.978442010589605e-13)	0.6870996718037407(1.4588777757864594e-22)	0.326030876046253(4.1499390091117886e-05)	0.5486632661108173(2.5222568717134057e-13)	0.6885951543858865(1.0862028441821438e-22)	0.8857480958974208(7.34705940111348e-52)	0.8696194533538373(7.859163699308488e-48)	0.8090742891140706(1.8956083662486057e-36)	0.776073279691998(7.74302997624661e-32)	0.6121481285483042(5.333123043829523e-17)	0.7982831853360298(7.575579085830173e-35)	0.4070976038338602(1.9416256341536756e-07)	0.6310893379899316(2.9092804431698505e-18)	0.7270616973321115(2.831474996817865e-26)	0.8229966240274121(1.1323424610832258e-38)	0.6177850920994853(2.2906229277066333e-17)	1.0(0.0)	0.7935105732164116(7.245131814182328e-33)	0.9737278751536645(1.9849191847118664e-94)	-0.46794420124342073(2.9436592786498248e-09)	-0.48207578548770014(7.234304383977705e-10)	0.9712020614325613(1.3464173033069038e-91)	0.5926135187827081(3.283402172795367e-15)	0.547871894788564(8.248849777060468e-13)	0.7184429994360318(1.8254590917487883e-24)	-0.037304949939859895(0.6559741751309615)	0.8419548168145088(2.0316078943457498e-40)	0.13353452781116684(0.10808954327850383)
AAA	0.5390635423976848(2.2284766338706892e-12)	0.7303173445996191(1.3255618032866685e-25)	0.7023895061258101(5.1444589713982354e-23)	0.003939490378382474(0.962360150181724)	0.5611048650150082(1.7530488998736943e-13)	0.706231039920347(2.3619312806815245e-23)	0.372857968143768(3.5730920696853844e-06)	0.5744741994018325(3.414393190213743e-14)	0.6135982606037006(1.8088744778683499e-16)	0.8060869168231457(1.2791708973752508e-34)	0.763001903738024(4.4586104180497796e-29)	0.7297247309230522(1.5158967433135638e-25)	0.7137409693049183(4.970038848276134e-24)	0.6370423973740005(5.439052600782996e-18)	0.9363177543957852(2.5223419254610792e-67)	0.6281569068747413(2.1257650207583127e-17)	0.7087960538282836(1.394710413275537e-23)	0.6493032591068398(7.696412786099973e-19)	0.8180852296795327(2.043933705827687e-36)	0.9242463731578935(4.360403083899166e-62)	0.7935105732164117(7.245131814182019e-33)	1.0(0.0)	0.8122607683586404(1.5799404004562953e-35)	-0.5358573902323538(3.775588476343356e-12)	-0.5302840288464729(5.8334613924729695e-12)	0.8445632757639709(6.766792354722798e-41)	0.06695844015274825(0.42196936022313414)	0.6945056717566855(2.4463421979051595e-22)	0.8253291876292874(1.4468612931583224e-37)	-0.08086324787021879(0.3336043827278764)	0.8731357229475395(8.819004469590717e-47)	0.4439566437052535(1.9907040800029743e-08)
BCAA	0.38054122848763927(2.1575681445400377e-06)	0.6810396522904487(3.1341033389344497e-21)	0.8153066428604828(5.471263927576858e-36)	-0.03225750475011569(0.699112148173465)	0.5493552687684746(6.957637974083695e-13)	0.7043345639050694(3.4741119525956255e-23)	0.34202031236336605(2.3865819088559412e-05)	0.5794417574961807(1.824053814063532e-14)	0.7066092079426545(2.1862104598268648e-23)	0.9473354903761275(4.307220066661082e-73)	0.953271361431392(9.713621766510817e-77)	0.8064495917118981(1.13364813363482e-34)	0.7903687008077726(1.90153821950255e-32)	0.5972632218418911(1.7590144223241897e-15)	0.8254726667491743(1.3712442433460779e-37)	0.5098952104003234(4.913648386478677e-11)	0.6568009116538629(2.225964225981805e-19)	0.6796886826062244(4.017665367494342e-21)	0.7982791117031204(1.621611018961996e-33)	0.666556119724597(4.1994936867132086e-20)	0.9737278751536647(1.9849191847113017e-94)	0.8122607683586404(1.5799404004562953e-35)	1.0(0.0)	-0.5212641682297977(1.7916533195595816e-11)	-0.4581450616470182(6.076744363249206e-09)	0.9716116368735016(4.8705736507821416e-92)	0.6020339501676037(9.174352294831457e-16)	0.5718359611426242(4.74311671673452e-14)	0.7348032692244615(4.745251320064117e-26)	-0.0921571638173874(0.2702606810408568)	0.8537997831336138(1.1650121698230356e-42)	0.15644605700211728(0.059332034781570814)
Cit / Arg	-0.49169387807416826(3.380179057968691e-10)	-0.9051251921546332(5.5842837490121775e-55)	-0.40970793149943435(3.099505048611659e-07)	0.029014118329250188(0.7290230962921809)	-0.014519356413977594(0.8623903807514721)	-0.3691540819692472(4.896504554420639e-06)	-0.0052484241884458195(0.9500429600939923)	-0.4011829897721009(5.710267525761161e-07)	-0.42173655882944877(1.2709641068707792e-07)	-0.5381729573159624(2.928681632613575e-12)	-0.5266964016538721(1.0122361683284836e-11)	-0.3104447001076496(0.00014456335260173845)	-0.4847723479339056(6.461508401151651e-10)	-0.044160818482954715(0.5979008426786772)	-0.5584114587451429(2.9222966261329614e-13)	-0.5377824500110711(3.057276340396906e-12)	-0.2808345971548208(0.000622649434198249)	-0.23767566823000358(0.00399456262728048)	-0.391103067339162(1.1508970445750747e-06)	-0.5080738972211779(6.877343396405659e-11)	-0.4679442012434207(2.943659278649847e-09)	-0.5358573902323538(3.775588476343356e-12)	-0.5212641682297978(1.7916533195595554e-11)	0.9999999999999998(0.0)	0.06188559962997017(0.4596272937281213)	-0.4780653669469533(1.1942244700482477e-09)	-0.16213503028114656(0.0513697380090335)	-0.5017842486187452(1.280243709750382e-10)	-0.4871418632011592(5.184504151371689e-10)	0.7340111344731224(8.418390162713028e-26)	-0.5061675058592396(8.313812043831225e-11)	-0.1882842520431659(0.02333266296537327)
Cit / Orn	-0.06565089342779618(0.43110973968051625)	-0.17838051491060597(0.03122753647895332)	-0.528799249125934(6.845758651010815e-12)	0.03762895095394423(0.6520443684829706)	-0.33984568396389975(2.7086099194444574e-05)	-0.6353945139402338(7.026926166070052e-18)	-0.09824945612020712(0.23807767343407313)	-0.42783542015587134(7.188940817834468e-08)	-0.6452501688271566(1.48353973456302e-18)	-0.3958183706762849(7.61175902541475e-07)	-0.4083086617302092(3.1212818276261955e-07)	-0.7785020871653847(6.300305093700368e-31)	-0.6564211477496231(2.3723297099312657e-19)	-0.9122878051480577(1.0800114511781588e-57)	-0.5113555736231428(4.23778360716079e-11)	-0.28515869844683084(0.00048539107648502513)	-0.7040893944598235(3.6509897912725677e-23)	-0.4880266537680573(4.1523374922610184e-10)	-0.48401025770032935(6.046813405222048e-10)	-0.4620626029285648(4.33701083768967e-09)	-0.48207578548770014(7.234304383977705e-10)	-0.5302840288464729(5.8334613924729695e-12)	-0.4581450616470182(6.076744363249206e-09)	0.06188559962997018(0.4596272937281214)	1.0(0.0)	-0.5772989452661087(2.3935942746108467e-14)	-0.08841731223572794(0.28857748516014653)	-0.3009608590489839(0.00022317835073294498)	-0.5351957073839619(3.416718524481676e-12)	-0.5749606847879405(3.9397688931791976e-14)	-0.5835712867231893(1.0743960929220115e-14)	-0.1585261925602939(0.05598946172956321)
Essential AA	0.39789217145445593(6.581031813788319e-07)	0.6549115183055185(3.052981351119603e-19)	0.8741341328994772(5.182453849488922e-47)	0.008582027681909873(0.9181156807618129)	0.5971297189837685(1.791071771044542e-15)	0.7708153977255349(5.430924364980871e-30)	0.35809526589457413(9.08993888996676e-06)	0.5610046039868167(1.7741996297678616e-13)	0.7737813937054175(2.389247301105142e-30)	0.9097072122283154(7.92710815924728e-57)	0.9008349000361833(4.8809623486018575e-54)	0.9023938548542082(1.651657065619675e-54)	0.8518717402665462(2.782458330801654e-42)	0.7085320897317434(1.4727948931385676e-23)	0.8530636996195752(1.6267382594184084e-42)	0.48793559769770806(4.1880975592333035e-10)	0.7031083697123932(4.45131117202056e-23)	0.7843262394870155(1.1620363597003433e-31)	0.8611255990540617(3.7892652409397367e-44)	0.676682683069261(6.948877516011576e-21)	0.9712020614325613(1.3464173033069038e-91)	0.8445632757639709(6.766792354722798e-41)	0.9716116368735017(4.8705736507807565e-92)	-0.4780653669469533(1.1942244700482477e-09)	-0.5772989452661087(2.3935942746108467e-14)	1.0(0.0)	0.5220902438945889(1.3972158402867937e-11)	0.5881475640221183(5.92382592385604e-15)	0.7818632296807236(2.390210540975505e-31)	0.015866189430628383(0.8497694877228301)	0.8955382736293254(1.70157763104712e-52)	0.13865548292808214(0.09510710955139158)
Fisher ratio	-0.04941121131953453(0.5536711368925578)	0.18678787648459122(0.02397854104445133)	0.4661186497399456(3.0449115679527505e-09)	-0.0706203688701239(0.3969768954825814)	0.1809678359018918(0.028820829298293712)	0.2587660569206712(0.001612146052389486)	0.12176306289278815(0.14317325249547455)	0.2134129351551317(0.009698977209375424)	0.3734001545564991(3.4495857637300354e-06)	0.5353072877035802(3.375110035399057e-12)	0.5907289717119132(4.2164745217308536e-15)	0.4027770425280456(4.653091140515986e-07)	0.38931342693037585(1.1938037361777373e-06)	0.17584085239042743(0.03375376885157351)	0.16651899328616673(0.04455732584509152)	0.05823192691751001(0.48507475528039334)	0.1793720030950362(0.030285821851403893)	0.32217297784891064(7.320048673004938e-05)	0.2633959350833086(0.001317290094974349)	-0.06875271176696507(0.4096113338802676)	0.592613518782708(3.283402172795413e-15)	0.06695844015274827(0.4219693602231338)	0.6020339501676037(9.174352294831457e-16)	-0.16213503028114656(0.0513697380090335)	-0.08841731223572792(0.28857748516014653)	0.5220902438945889(1.3972158402867937e-11)	1.0(0.0)	0.05007761217607287(0.5483291060719454)	0.15176967781141776(0.06744676316516175)	-0.019770583357829538(0.8134079079301375)	0.28772679567601195(0.0004291102145706636)	-0.3016006935511149(0.0002160615774346563)
Glucogenic AA	0.8828741542899539(4.0308704176433846e-49)	0.667970068047917(3.280538308718149e-20)	0.6159592776058274(1.2878590333488876e-16)	0.046668543347632714(0.5759187541265571)	0.535761048781845(3.2109086826220704e-12)	0.6577298577151242(1.9041379206336455e-19)	0.4946002637780798(2.2208819273692347e-10)	0.7232025536836902(6.485717626899943e-25)	0.5020211495248077(1.07824691843158e-10)	0.5774757056928828(2.3407129805046656e-14)	0.5495941231014637(6.768980503209331e-13)	0.4547123227886426(8.137972749449169e-09)	0.5290162733312317(6.687823743832746e-12)	0.4438153503546785(2.0138225662754574e-08)	0.607547319017047(4.2653634599728973e-16)	0.6416636545076821(2.629954868466246e-18)	0.6476273386009669(1.0107880916918382e-18)	0.5139783184006611(3.243048010912993e-11)	0.561669033485714(1.6385264540064766e-13)	0.6762191959370741(7.55704694197561e-21)	0.547871894788564(8.248849777060468e-13)	0.6945056717566855(2.4463421979051595e-22)	0.5718359611426244(4.743116716734401e-14)	-0.5017842486187452(1.280243709750382e-10)	-0.3009608590489839(0.00022317835073294498)	0.5881475640221183(5.92382592385604e-15)	0.050077612176072865(0.5483291060719454)	1.0(0.0)	0.9031432717535242(9.746990937614425e-55)	-0.18899212403658616(0.022808534075761607)	0.8348586088642708(3.6654147112395206e-39)	0.38641419009406325(1.454475569702095e-06)
Non essential AA	0.742133174744192(8.461756543456546e-27)	0.6946994068509886(2.3557976600495224e-22)	0.7916855465395537(1.271581352408237e-32)	0.1333742084070235(0.10851733507688487)	0.6656218729965399(4.940170435632714e-20)	0.8770225664235427(1.0847759272654144e-47)	0.5271194081767755(8.196727656700502e-12)	0.7142804818515289(4.4350035272422555e-24)	0.7378660245501382(2.3250067416116087e-26)	0.7147305535441928(4.032191649224596e-24)	0.6915016590698161(4.373628338977601e-22)	0.7169797860661191(2.4984999626715495e-24)	0.7512457908049863(9.12890979556163e-28)	0.6870463613957404(1.0220163316573267e-21)	0.7648575799534071(2.724365909611802e-29)	0.6784346667116536(5.05334440527379e-21)	0.7470150499898252(2.5973239044311326e-27)	0.6348233584086732(7.676543458069583e-18)	0.7250849335392415(4.281757076678992e-25)	0.745655768186237(3.618414039135018e-27)	0.7184429994360318(1.8254590917487883e-24)	0.8253291876292875(1.4468612931582604e-37)	0.7348032692244615(4.745251320064117e-26)	-0.4871418632011592(5.184504151371689e-10)	-0.5351957073839619(3.416718524481676e-12)	0.7818632296807236(2.390210540975505e-31)	0.15176967781141776(0.06744676316516175)	0.9031432717535242(9.746990937614425e-55)	1.0(0.0)	-0.0363325919657444(0.6643908157696654)	0.9738140501676549(1.5715770944122255e-94)	0.3325555987765157(4.1120444676909064e-05)
Orn / Arg	-0.3176145595586697(9.910484767911556e-05)	-0.5985340473183443(1.8544332665147268e-15)	0.022122604847061043(0.7916888959126593)	0.022037339379846255(0.7924735738110896)	0.2001031470404953(0.01581465490214337)	0.12533755591036574(0.1330631950480491)	0.05061731293073455(0.5454278279977505)	-0.04164817251281762(0.6189170889130584)	0.08021642986214776(0.33749821021867665)	-0.13548431543291112(0.10419924319808295)	-0.13051800757591348(0.1176431075468608)	0.2679670831510219(0.0011195152889035562)	0.0529885594858264(0.5267407249500426)	0.5439388273279967(1.5427836435003919e-12)	-0.11408354373365609(0.17183756586292886)	-0.24458408832242662(0.003028228907348184)	0.23275498962271501(0.004843177902778234)	0.1598816296748284(0.054738951688194475)	0.0013768113093957594(0.9868869442102685)	-0.10580960845614246(0.20528127208695648)	-0.037304949939859895(0.6559741751309615)	-0.08086324787021879(0.3336043827278764)	-0.0921571638173874(0.2702606810408568)	0.7340111344731224(8.418390162713028e-26)	-0.5749606847879405(3.9397688931791976e-14)	0.015866189430628383(0.8497694877228301)	-0.01977058335782954(0.8134079079301375)	-0.18899212403658616(0.022808534075761607)	-0.0363325919657444(0.6643908157696654)	1.0(0.0)	-0.015590294692262465(0.8523518488503695)	-0.04868950749541113(0.5608563982478223)
Total AA	0.6549995517735485(3.0085204966966784e-19)	0.7144730132451191(4.258080300127636e-24)	0.857795662585474(1.841348892987811e-43)	0.0890109137964146(0.2853398659845454)	0.6799414233555086(3.835650057293102e-21)	0.8858816158385381(6.925642518354393e-50)	0.4978290593017176(1.6252255991005776e-10)	0.6980299882557217(1.2260676780696807e-22)	0.7929833086768163(8.528604678281216e-33)	0.8185717303168134(1.717290353232876e-36)	0.7972296701695927(2.2620753068905945e-33)	0.8165848523535835(3.4855670167859755e-36)	0.8276713420978014(5.986782568716803e-38)	0.7353175662929062(4.2124244965885284e-26)	0.8342723225435683(4.6264187907806965e-39)	0.6479312657669558(9.621623868089868e-19)	0.7690243145189541(8.86416405405679e-30)	0.7102801306341878(1.0256015622901898e-23)	0.8120223123248994(1.715308275381348e-35)	0.7561233550840512(2.663348123590534e-28)	0.8419548168145088(2.0316078943457498e-40)	0.8731357229475395(8.819004469590717e-47)	0.8537997831336138(1.1650121698230356e-42)	-0.5061675058592395(8.313812043831286e-11)	-0.5835712867231891(1.0743960929220115e-14)	0.8955382736293255(1.7015776310470227e-52)	0.2877267956760119(0.00042911021457066415)	0.8348586088642708(3.6654147112395206e-39)	0.973814050167655(1.5715770944117787e-94)	-0.015590294692262465(0.8523518488503695)	1.0(0.0)	0.2808459699841313(0.0005954458459864234)
Tyr / Phe	0.31835085174016314(9.004351477450723e-05)	0.30046886486222985(0.0002287981472378336)	-0.022665566301631586(0.7859681178036564)	-0.028558702120781983(0.7322155852338457)	0.2051995336989771(0.012968903419964187)	0.11817166886856872(0.15543803437182124)	0.03297817060339596(0.6927254455393672)	0.3347992267215292(3.6202683675064874e-05)	-0.08574274225300213(0.30346809818306186)	0.16357672726189848(0.048515508170910396)	0.18446473746192013(0.02582050402658128)	0.08226329929172578(0.32358304082021205)	0.09706869513125395(0.24379295479284935)	0.1891723569230111(0.022206360626614657)	0.15514495235865838(0.061504863960106654)	0.4053597500897235(3.865149749797276e-07)	0.3238965010184483(6.661350127185978e-05)	0.12753811325895245(0.12501134109080958)	0.0911544257038908(0.27385165598053757)	0.7278412272655(2.3165961528733817e-25)	0.13353452781116684(0.10808954327850383)	0.4439566437052535(1.9907040800029743e-08)	0.15644605700211728(0.059332034781570814)	-0.1882842520431659(0.02333266296537327)	-0.1585261925602939(0.05598946172956321)	0.13865548292808214(0.09510710955139158)	-0.3016006935511149(0.0002160615774346563)	0.38641419009406325(1.454475569702095e-06)	0.33255559877651575(4.1120444676908827e-05)	-0.048689507495411136(0.5608563982478223)	0.28084596998413125(0.0005954458459864243)	1.0(0.0)

## Sheet: female-cycling_AA
	Ala	Arg	Asn	Asp	Cit	Gln	Glu	Gly	His	Ile	Leu	Lys	Met	Orn	Phe	Pro	Ser	Thr	Trp	Tyr	Val	AAA	BCAA	Cit / Arg	Cit / Orn	Essential AA	Fisher ratio	Glucogenic AA	Non essential AA	Orn / Arg	Total AA	Tyr / Phe
Ala	1.0(0.0)	0.7235294117647059(0.001534481189823956)	0.75(0.000819764027255587)	0.7873438481807855(0.00029426140013422066)	0.36470588235294116(0.16486839724475405)	0.830022299764417(6.924658434214529e-05)	0.810015606004721(0.0001425968937753611)	0.7529411764705882(0.0007610810731946071)	0.6970588235294117(0.0026905894025605953)	0.8647058823529412(1.544234049652656e-05)	0.8705882352941177(1.1498934802741619e-05)	0.7029411764705883(0.0023869526693009327)	0.7617647058823529(0.000605342838070589)	0.6617647058823529(0.005233753301327506)	0.7529411764705882(0.0007610810731946071)	0.9057447230780062(1.3770148678801404e-06)	0.4558823529411765(0.07594549116741177)	0.7873438481807855(0.00029426140013422066)	0.788235294117647(0.0002864656823918493)	0.8050038971119434(0.0001686857803766891)	0.7888155189250486(0.0002814840172900057)	0.8323529411764706(6.328124573232542e-05)	0.8623990561382061(1.7271463042293965e-05)	-0.5(0.04858028888702393)	-0.43529411764705883(0.09195235850572929)	0.8823529411764707(6.0956195691949335e-06)	0.19867555047552532(0.46073324422174877)	0.8941176470588235(3.0113099296374175e-06)	0.9323529411764706(1.45175443904812e-07)	-0.5117647058823529(0.042723448163331776)	0.9323529411764706(1.45175443904812e-07)	0.35000000000000003(0.18386882202619317)
Arg	0.7235294117647059(0.001534481189823956)	1.0(0.0)	0.5852941176470587(0.017225286616094855)	0.7019869450135229(0.002434226067488205)	0.11176470588235293(0.6802736949858406)	0.8756440928365745(8.822223518486937e-06)	0.5331375443158345(0.03345813252812569)	0.7058823529411764(0.002245900601051328)	0.6441176470588235(0.007081524086582877)	0.8794117647058824(7.187273041770843e-06)	0.8558823529411764(2.3449156927289165e-05)	0.7794117647058825(0.00037168023647875503)	0.8205882352941177(9.84127041687538e-05)	0.5794117647058823(0.018662529417711946)	0.7205882352941175(0.0016381911638796126)	0.8085428503574398(0.0001498886504829928)	0.4088235294117647(0.11588783814878352)	0.7711554699938907(0.00046939880520652574)	0.6147058823529412(0.011279474063305006)	0.8535690316726273(2.604581610708311e-05)	0.6813835545938387(0.0036546740075513273)	0.7529411764705882(0.0007610810731946071)	0.830022299764417(6.924658434214529e-05)	-0.8294117647058824(7.088454064639914e-05)	-0.5176470588235293(0.04000179295956069)	0.8058823529411765(0.00016384666473672616)	0.1633554526132097(0.5455105840229945)	0.6882352941176471(0.0032039086143957423)	0.7705882352941176(0.0004768223953633258)	-0.8558823529411764(2.3449156927289165e-05)	0.7823529411764706(0.00034122076396497244)	0.6264705882352941(0.009413977306783632)
Asn	0.75(0.000819764027255587)	0.5852941176470587(0.017225286616094855)	1.0(0.0)	0.8167772630660485(0.00011278917824228873)	0.2058823529411765(0.44428464105214394)	0.7078736279905753(0.002154298056031538)	0.6303394170364011(0.008856973340363252)	0.7852941176470588(0.00031285391788601143)	0.6029411764705882(0.013424125397891343)	0.6441176470588235(0.007081524086582877)	0.6470588235294118(0.006742077007179868)	0.7794117647058825(0.00037168023647875503)	0.8117647058823528(0.00013432237477471032)	0.7794117647058825(0.00037168023647875503)	0.7088235294117646(0.002111681239254533)	0.7776149817645323(0.0003913683659826066)	0.611764705882353(0.011788405053115212)	0.8756440928365745(8.822223518486937e-06)	0.5264705882352941(0.036166514972245475)	0.7373070428758384(0.0011172268753057426)	0.7726271407381541(0.0004505815827690103)	0.7352941176470589(0.0011716155350991778)	0.7520237503184698(0.0007790031980952349)	-0.4323529411764706(0.09442103753478695)	-0.5029411764705883(0.047063140467273036)	0.8205882352941177(9.84127041687538e-05)	0.2869757951313143(0.2811847165470148)	0.8617647058823529(1.7805184419815055e-05)	0.8411764705882352(4.442904294313836e-05)	-0.2676470588235294(0.3162544185483094)	0.8205882352941177(9.84127041687538e-05)	0.3323529411764706(0.2084998279822084)
Asp	0.7873438481807854(0.0002942614001342228)	0.7019869450135229(0.002434226067488205)	0.8167772630660486(0.00011278917824228833)	1.0(0.0)	0.1309786962394204(0.6287351181706241)	0.8100147275405006(0.0001426011535471083)	0.6263818944705988(0.00942706348675591)	0.9050775077218376(1.4440832854860306e-06)	0.772627140738154(0.00045058158276901195)	0.7696837992496277(0.0004888590156607324)	0.7829288359479961(0.0003355052992736486)	0.880059105069364(6.9338722767355105e-06)	0.8756440928365746(8.822223518486922e-06)	0.9139075321874164(7.468092298951477e-07)	0.7873438481807854(0.0002942614001342228)	0.8408255783422978(4.507636648232344e-05)	0.7387787136201016(0.001078783497832935)	0.8969072164948454(2.517139310429293e-06)	0.6857985668266282(0.0033587629640113264)	0.8159057437407952(0.00011631120758303764)	0.764359351988218(0.0005649045904591198)	0.8182489338103116(0.00010704340256592821)	0.8276877761413844(7.568521132173545e-05)	-0.6445917859872599(0.007025903332861778)	-0.7549670918069963(0.000722700837900797)	0.8844741173021534(5.39811215870718e-06)	0.057437407952871875(0.832663986291305)	0.9124358614431534(8.375279406770326e-07)	0.8918324710234692(3.4749372592808724e-06)	-0.3399559419247878(0.19764090965476153)	0.8962474832562587(2.6273339161361216e-06)	0.3590876616002087(0.17196530184262926)
Cit	0.36470588235294116(0.16486839724475405)	0.11176470588235293(0.6802736949858406)	0.2058823529411765(0.44428464105214394)	0.1309786962394204(0.6287351181706241)	1.0(0.0)	0.15599709889189395(0.5639916710735264)	0.5184099878430214(0.0396585927173933)	-0.07352941176470588(0.7866792491258565)	-0.023529411764705882(0.931073583667659)	0.27058823529411763(0.31076062710233504)	0.2823529411764706(0.2893498290632739)	-0.0588235294117647(0.8286807500332258)	-0.0588235294117647(0.8286807500332258)	0.02941176470588235(0.9138955872505001)	-0.19411764705882353(0.47128972836210736)	0.284241839925293(0.2859966115292222)	-0.14705882352941177(0.5867933937012054)	0.2501840265247356(0.35002518025763796)	0.37058823529411766(0.15765046473782054)	0.11184697656399943(0.680049966308792)	0.2501840265247356(0.35002518025763796)	0.09705882352941177(0.7206513082372035)	0.2766740999214723(0.29957188455130374)	0.4088235294117647(0.11588783814878352)	0.3558823529411765(0.1761037380915931)	0.22352941176470587(0.40529834728275893)	0.2855041243870512(0.2837688286233547)	0.2676470588235294(0.3162544185483094)	0.27941176470588236(0.29461765356841446)	0.06470588235294117(0.8118214513105935)	0.3058823529411765(0.24925429892891857)	0.3029411764705882(0.2540668806096115)
Gln	0.830022299764417(6.924658434214529e-05)	0.8756440928365746(8.822223518486922e-06)	0.7078736279905753(0.002154298056031538)	0.8100147275405006(0.0001426011535471083)	0.15599709889189395(0.5639916710735264)	1.0(0.0)	0.5600591056443001(0.024055477674326236)	0.8167772630660486(0.00011278917824228833)	0.8226639460431011(9.124759915472853e-05)	0.8476823486955748(3.376156061329227e-05)	0.830022299764417(6.924658434214529e-05)	0.7785138237152066(0.00038141449959706386)	0.8256072875316274(8.183684554804968e-05)	0.7417220551086279(0.0010051386744157269)	0.8138339215775222(0.00012505290867213272)	0.9145175659270742(7.11724566088405e-07)	0.5827816147282076(0.0178282442235487)	0.8011782032400588(0.00019116689833306906)	0.6740252008725229(0.004194207018805517)	0.9440353460972019(3.973786479330435e-08)	0.7039764359351989(0.0023365087709770823)	0.9065491784661007(1.2996718342883634e-06)	0.8269513991163475(7.781682671106513e-05)	-0.732892030643049(0.001239330625803698)	-0.5989699929151022(0.014215903345896432)	0.8167772630660486(0.00011278917824228833)	-0.014727540500736375(0.9568284914676596)	0.8462106779513116(3.596393862219723e-05)	0.9242092273972584(3.1470672210298794e-07)	-0.6740252008725229(0.004194207018805517)	0.8962474832562587(2.6273339161361216e-06)	0.6136867003577338(0.011453833480955205)
Glu	0.810015606004721(0.0001425968937753611)	0.5331375443158346(0.03345813252812559)	0.6303394170364011(0.008856973340363252)	0.6263818944705988(0.00942706348675591)	0.5184099878430215(0.039658592717393235)	0.5600591056443001(0.024055477674326236)	1.0(0.0)	0.5360830556103972(0.03231179306672051)	0.4889548748973952(0.05460427358767998)	0.6023570597380562(0.01353836885867724)	0.620030127505432(0.010402260155960389)	0.540501322552241(0.030648525776112868)	0.5434468338468038(0.029576445572200273)	0.5287192773739906(0.03523513759669108)	0.4860093636028326(0.05630011779809713)	0.6069321533923303(0.012663609379799792)	0.24005917050685371(0.37049755795269124)	0.7052323211863094(0.002276477535487863)	0.6789403533966843(0.0038272262387032538)	0.5512160671341269(0.026885673559702956)	0.6573325292562049(0.005656610279330952)	0.592047770207087(0.015682878318004766)	0.666175567766378(0.0048384128386799305)	-0.19734925673569567(0.4637928724298279)	-0.25036846003782287(0.34965828785167086)	0.6877768872803722(0.0032325918344946747)	0.28445107207723663(0.28562661819160495)	0.69661342116406(0.0027147948283548816)	0.7201775115205611(0.0016531170194909151)	-0.2783508173361678(0.29653178236966793)	0.6936679098694974(0.0028793372740635085)	0.2606777495687921(0.32949635017294576)
Gly	0.7529411764705882(0.0007610810731946071)	0.7058823529411764(0.002245900601051328)	0.7852941176470588(0.00031285391788601143)	0.9050775077218376(1.4440832854860306e-06)	-0.07352941176470588(0.7866792491258565)	0.8167772630660485(0.00011278917824228873)	0.5360830556103972(0.03231179306672051)	1.0(0.0)	0.8794117647058824(7.187273041770843e-06)	0.7852941176470588(0.00031285391788601143)	0.7617647058823529(0.000605342838070589)	0.9(2.0510898633789e-06)	0.8970588235294116(2.4923759658858677e-06)	0.8970588235294116(2.4923759658858677e-06)	0.9558823529411766(7.760274461610307e-09)	0.8335796963612221(6.031786384359066e-05)	0.8588235294117647(2.0464395736214237e-05)	0.8373806534857325(5.1861460773651165e-05)	0.7029411764705883(0.0023869526693009327)	0.8462106779513116(3.596393862219723e-05)	0.753495421062733(0.0007504187363380488)	0.9088235294117648(1.1005852200187752e-06)	0.8005888848791539(0.00019484112207706172)	-0.711764705882353(0.0019840432477699634)	-0.7705882352941176(0.0004768223953633258)	0.8529411764705882(2.679074057724729e-05)	0.020603390419684106(0.9396294086034467)	0.9176470588235294(5.528654958744458e-07)	0.8823529411764707(6.0956195691949335e-06)	-0.4441176470588235(0.08482274417741585)	0.8735294117647058(9.869651666147378e-06)	0.2735294117647059(0.3053231563074052)
His	0.6970588235294117(0.0026905894025605953)	0.6441176470588235(0.007081524086582877)	0.6029411764705882(0.013424125397891343)	0.7726271407381541(0.0004505815827690103)	-0.023529411764705882(0.931073583667659)	0.8226639460431011(9.124759915472853e-05)	0.4889548748973952(0.05460427358767998)	0.8794117647058824(7.187273041770843e-06)	1.0(0.0)	0.7323529411764707(0.0012549581661522623)	0.6529411764705881(0.006102046679077001)	0.7294117647058823(0.0013430786823836695)	0.7205882352941175(0.0016381911638796126)	0.8852941176470588(5.147147576842463e-06)	0.8852941176470588(5.147147576842463e-06)	0.7702512035281256(0.00048127887534991817)	0.8617647058823529(1.7805184419815055e-05)	0.6681385178954703(0.004670350451458817)	0.6941176470588235(0.0028537059034569076)	0.8153055923217853(0.00011878940102954058)	0.6490067982200494(0.006524478580257619)	0.9058823529411765(1.3635133553269899e-06)	0.6931569205479439(0.002908684829000042)	-0.6382352941176471(0.007801138631008009)	-0.8088235294117646(0.00014847559223234432)	0.7029411764705883(0.0023869526693009327)	-0.16482712335747285(0.5418467058390635)	0.8323529411764706(6.328124573232542e-05)	0.8264705882352942(7.923548582249693e-05)	-0.3735294117647059(0.15412246989684827)	0.7794117647058825(0.00037168023647875503)	0.30882352941176466(0.24449869579851796)
Ile	0.8647058823529412(1.544234049652656e-05)	0.8794117647058824(7.187273041770843e-06)	0.6441176470588235(0.007081524086582877)	0.7696837992496277(0.0004888590156607324)	0.27058823529411763(0.31076062710233504)	0.8476823486955746(3.376156061329258e-05)	0.6023570597380562(0.01353836885867724)	0.7852941176470588(0.00031285391788601143)	0.7323529411764707(0.0012549581661522623)	1.0(0.0)	0.9735294117647059(2.276897655666222e-10)	0.7999999999999999(0.00019857097280000043)	0.8205882352941177(9.84127041687538e-05)	0.6529411764705881(0.006102046679077001)	0.788235294117647(0.0002864656823918493)	0.8939626778997558(3.041005007330916e-06)	0.5705882352941177(0.02099069636821777)	0.8005888848791539(0.00019484112207706172)	0.8617647058823529(1.7805184419815055e-05)	0.850625690184101(2.9694275984026838e-05)	0.860927385393943(1.8530821968330426e-05)	0.8352941176470589(5.637132062814415e-05)	0.9551143130267846(8.738850272078639e-09)	-0.7058823529411764(0.002245900601051328)	-0.5264705882352941(0.036166514972245475)	0.9323529411764706(1.45175443904812e-07)	0.2781457706657354(0.29690257094196654)	0.8529411764705882(2.679074057724729e-05)	0.8647058823529412(1.544234049652656e-05)	-0.7058823529411764(0.002245900601051328)	0.9176470588235294(5.528654958744458e-07)	0.43529411764705883(0.09195235850572929)
Leu	0.8705882352941177(1.1498934802741619e-05)	0.8558823529411764(2.3449156927289165e-05)	0.6470588235294118(0.006742077007179868)	0.7829288359479961(0.0003355052992736486)	0.2823529411764706(0.2893498290632739)	0.830022299764417(6.924658434214529e-05)	0.620030127505432(0.010402260155960389)	0.7617647058823529(0.000605342838070589)	0.6529411764705881(0.006102046679077001)	0.9735294117647059(2.276897655666222e-10)	1.0(0.0)	0.7941176470588236(0.0002391909276256312)	0.8058823529411765(0.00016384666473672616)	0.5970588235294118(0.014609731954981046)	0.75(0.000819764027255587)	0.8718713431905362(1.0762356401923552e-05)	0.5029411764705883(0.047063140467273036)	0.7976455433906277(0.00021408071485107984)	0.8441176470588234(3.930242737399878e-05)	0.8005888848791539(0.00019484112207706172)	0.869757409859522(1.1998127167586441e-05)	0.7676470588235293(0.0005168835242959224)	0.9698310204694162(5.631938216879496e-10)	-0.6852941176470588(0.003391561745216595)	-0.4911764705882353(0.053350435677943356)	0.9441176470588234(3.9339291951072346e-08)	0.362031003088735(0.16822244229307293)	0.8294117647058824(7.088454064639914e-05)	0.8441176470588234(3.930242737399878e-05)	-0.7058823529411764(0.002245900601051328)	0.9088235294117648(1.1005852200187752e-06)	0.36470588235294116(0.16486839724475405)
Lys	0.7029411764705883(0.0023869526693009327)	0.7794117647058825(0.00037168023647875503)	0.7794117647058825(0.00037168023647875503)	0.880059105069364(6.9338722767355105e-06)	-0.0588235294117647(0.8286807500332258)	0.7785138237152066(0.00038141449959706386)	0.540501322552241(0.030648525776112868)	0.9(2.0510898633789e-06)	0.7294117647058823(0.0013430786823836695)	0.7999999999999999(0.00019857097280000043)	0.7941176470588236(0.0002391909276256312)	1.0(0.0)	0.9794117647058824(3.982009789755264e-11)	0.8058823529411765(0.00016384666473672616)	0.8352941176470589(5.637132062814415e-05)	0.7835060043536575(0.00032985680388930626)	0.711764705882353(0.0019840432477699634)	0.9080208492103637(1.1676698780096787e-06)	0.6970588235294117(0.0026905894025605953)	0.860927385393943(1.8530821968330426e-05)	0.8403239949742589(4.601536661076438e-05)	0.7970588235294117(0.00021809806990574765)	0.8579840439054168(2.128179568683992e-05)	-0.7764705882352941(0.0004043508405454705)	-0.7147058823529412(0.0018627410999474347)	0.9088235294117648(1.1005852200187752e-06)	0.26490073396736713(0.32143497739966814)	0.8264705882352942(7.923548582249693e-05)	0.8117647058823528(0.00013432237477471032)	-0.5411764705882353(0.030400218888170214)	0.8323529411764706(6.328124573232542e-05)	0.4264705882352941(0.09949911193753967)
Met	0.7617647058823529(0.000605342838070589)	0.8205882352941177(9.84127041687538e-05)	0.8117647058823528(0.00013432237477471032)	0.8756440928365745(8.822223518486937e-06)	-0.0588235294117647(0.8286807500332258)	0.8256072875316275(8.183684554804908e-05)	0.5434468338468038(0.029576445572200273)	0.8970588235294116(2.4923759658858677e-06)	0.7205882352941175(0.0016381911638796126)	0.8205882352941177(9.84127041687538e-05)	0.8058823529411765(0.00016384666473672616)	0.9794117647058824(3.982009789755264e-11)	1.0(0.0)	0.788235294117647(0.0002864656823918493)	0.8558823529411764(2.3449156927289165e-05)	0.8438889858921913(3.9682363952687294e-05)	0.6617647058823529(0.005233753301327506)	0.9109641906988901(9.374088176264445e-07)	0.6588235294117648(0.0055114223363436875)	0.9050775077218376(1.4440832854860306e-06)	0.812362250833259(0.00013158875763103826)	0.8352941176470589(5.637132062814415e-05)	0.8550407024168905(2.4367520683033482e-05)	-0.8029411764705883(0.00018051679467984317)	-0.6705882352941177(0.004467208697738123)	0.911764705882353(8.818985741384042e-07)	0.20309056270831474(0.45062091806253923)	0.8441176470588234(3.930242737399878e-05)	0.8558823529411764(2.3449156927289165e-05)	-0.6029411764705882(0.013424125397891343)	0.8647058823529412(1.544234049652656e-05)	0.488235294117647(0.05501502977813759)
Orn	0.6617647058823529(0.005233753301327506)	0.5794117647058823(0.018662529417711946)	0.7794117647058825(0.00037168023647875503)	0.9139075321874165(7.468092298951385e-07)	0.02941176470588235(0.9138955872505001)	0.7417220551086279(0.0010051386744157269)	0.5287192773739907(0.03523513759669105)	0.8970588235294116(2.4923759658858677e-06)	0.8852941176470588(5.147147576842463e-06)	0.6529411764705881(0.006102046679077001)	0.5970588235294118(0.014609731954981046)	0.8058823529411765(0.00016384666473672616)	0.788235294117647(0.0002864656823918493)	1.0(0.0)	0.8029411764705883(0.00018051679467984317)	0.748159868818906(0.0008583291043511818)	0.8735294117647058(9.869651666147378e-06)	0.8064755678562064(0.00016064451631661708)	0.6147058823529412(0.011279474063305006)	0.7696837992496277(0.0004888590156607324)	0.6681385178954703(0.004670350451458817)	0.8352941176470589(5.637132062814415e-05)	0.6799118838495756(0.0037578439041349434)	-0.5705882352941177(0.02099069636821777)	-0.8529411764705882(2.679074057724729e-05)	0.75(0.000819764027255587)	-0.09713026912136795(0.7204533612901972)	0.8735294117647058(9.869651666147378e-06)	0.8294117647058824(7.088454064639914e-05)	-0.1647058823529412(0.5421481352010779)	0.7970588235294117(0.00021809806990574765)	0.30882352941176466(0.24449869579851796)
Phe	0.7529411764705882(0.0007610810731946071)	0.7205882352941175(0.0016381911638796126)	0.7088235294117646(0.002111681239254533)	0.7873438481807855(0.00029426140013422066)	-0.19411764705882353(0.47128972836210736)	0.8138339215775222(0.00012505290867213272)	0.48600936360283264(0.05630011779809707)	0.9558823529411766(7.760274461610307e-09)	0.8852941176470588(5.147147576842463e-06)	0.788235294117647(0.0002864656823918493)	0.75(0.000819764027255587)	0.8352941176470589(5.637132062814415e-05)	0.8558823529411764(2.3449156927289165e-05)	0.8029411764705883(0.00018051679467984317)	1.0(0.0)	0.8026518277683146(0.00018223014320273664)	0.7999999999999999(0.00019857097280000043)	0.7461370673414173(0.000902425637438267)	0.6852941176470588(0.003391561745216595)	0.8285506290201538(7.324967806119992e-05)	0.7314203598987858(0.0012823722521145384)	0.911764705882353(8.818985741384042e-07)	0.7740988114824171(0.0004323907220275005)	-0.7735294117647058(0.0004393556517117217)	-0.7470588235294118(0.0008821069929846321)	0.8088235294117646(0.00014847559223234432)	0.002943341488526301(0.9913684557173232)	0.8588235294117647(2.0464395736214237e-05)	0.8470588235294119(3.4680464849150824e-05)	-0.5588235294117647(0.02443651142450573)	0.8294117647058824(7.088454064639914e-05)	0.21176470588235297(0.431083247239221)
Pro	0.9057447230780064(1.3770148678801282e-06)	0.8085428503574398(0.0001498886504829928)	0.7776149817645323(0.0003913683659826066)	0.8408255783422979(4.507636648232311e-05)	0.28424183992529306(0.2859966115292221)	0.9145175659270742(7.11724566088405e-07)	0.6069321533923303(0.012663609379799792)	0.8335796963612221(6.031786384359066e-05)	0.7702512035281257(0.0004812788753499163)	0.8939626778997558(3.041005007330916e-06)	0.871871343190536(1.0762356401923593e-05)	0.7835060043536575(0.00032985680388930626)	0.8438889858921912(3.968236395268744e-05)	0.748159868818906(0.0008583291043511818)	0.8026518277683146(0.00018223014320273664)	1.0(0.0)	0.6185573718581506(0.010639334163167948)	0.8474578572249278(3.409002074777566e-05)	0.7319595566988115(0.0012664631194463814)	0.9322036429474204(1.4737379936051643e-07)	0.7546059528681096(0.0007294235151151586)	0.9013264561361624(1.874841750975951e-06)	0.8614593348660353(1.806700913345769e-05)	-0.6215028831527133(0.010169369021230643)	-0.5243010104321467(0.03708264504539939)	0.8792351214269426(7.257758598378298e-06)	0.0442151925508658(0.8708392730346541)	0.9116357456671315(8.906481794809709e-07)	0.9528729037910083(1.2217730836195775e-08)	-0.5699564354978675(0.02116561863784004)	0.9558184150855709(7.838004678595832e-09)	0.5567016346723356(0.025101669276220297)
Ser	0.4558823529411765(0.07594549116741177)	0.4088235294117647(0.11588783814878352)	0.611764705882353(0.011788405053115212)	0.7387787136201016(0.001078783497832935)	-0.14705882352941177(0.5867933937012054)	0.5827816147282076(0.0178282442235487)	0.2400591705068537(0.37049755795269135)	0.8588235294117647(2.0464395736214237e-05)	0.8617647058823529(1.7805184419815055e-05)	0.5705882352941177(0.02099069636821777)	0.5029411764705883(0.047063140467273036)	0.711764705882353(0.0019840432477699634)	0.6617647058823529(0.005233753301327506)	0.8735294117647058(9.869651666147378e-06)	0.7999999999999999(0.00019857097280000043)	0.6185573718581506(0.010639334163167948)	1.0(0.0)	0.6136867003577338(0.011453833480955205)	0.5676470588235295(0.02181459214374292)	0.6445917859872599(0.007025903332861778)	0.6122150296134706(0.011709334858688043)	0.7470588235294118(0.0008821069929846321)	0.5886682977052602(0.016440612613706867)	-0.5235294117647059(0.03741264813014936)	-0.8058823529411765(0.00016384666473672616)	0.6235294117647059(0.009855650390922007)	-0.10154528135415737(0.7082538611924278)	0.7558823529411764(0.0007058905869098943)	0.6588235294117648(0.0055114223363436875)	-0.12058823529411765(0.6564245147485952)	0.6470588235294118(0.006742077007179868)	0.10294117647058824(0.7044103818167706)
Thr	0.7873438481807854(0.0002942614001342228)	0.7711554699938907(0.00046939880520652574)	0.8756440928365746(8.822223518486922e-06)	0.8969072164948454(2.517139310429293e-06)	0.2501840265247356(0.35002518025763796)	0.8011782032400588(0.00019116689833306906)	0.7052323211863094(0.002276477535487863)	0.8373806534857325(5.1861460773651165e-05)	0.6681385178954703(0.004670350451458817)	0.8005888848791538(0.00019484112207706242)	0.7976455433906275(0.00021408071485108025)	0.9080208492103639(1.1676698780096639e-06)	0.9109641906988901(9.374088176264445e-07)	0.8064755678562064(0.00016064451631661708)	0.7461370673414173(0.000902425637438267)	0.8474578572249278(3.409002074777566e-05)	0.6136867003577338(0.011453833480955205)	1.0(0.0)	0.7461370673414173(0.000902425637438267)	0.8659793814432989(1.4504288664686735e-05)	0.8571428571428571(2.212815343727554e-05)	0.8211922752988381(9.628091734356906e-05)	0.8703976435935199(1.1611877320079953e-05)	-0.6078000173806811(0.012502795339480764)	-0.5651215657970499(0.022541750512516234)	0.9183225444202059(5.2285027198711e-07)	0.23343151693667155(0.3842477748374672)	0.8947758125119954(2.8879047602297626e-06)	0.8947758125119954(2.8879047602297626e-06)	-0.469462967419945(0.06655736089227092)	0.9080208492103639(1.1676698780096639e-06)	0.528329797190471(0.03539514126306788)
Trp	0.788235294117647(0.0002864656823918493)	0.6147058823529412(0.011279474063305006)	0.5264705882352941(0.036166514972245475)	0.6857985668266281(0.003358762964011333)	0.37058823529411766(0.15765046473782054)	0.6740252008725229(0.004194207018805517)	0.6789403533966843(0.0038272262387032538)	0.7029411764705883(0.0023869526693009327)	0.6941176470588235(0.0028537059034569076)	0.8617647058823529(1.7805184419815055e-05)	0.8441176470588234(3.930242737399878e-05)	0.6970588235294117(0.0026905894025605953)	0.6588235294117648(0.0055114223363436875)	0.6147058823529412(0.011279474063305006)	0.6852941176470588(0.003391561745216595)	0.7319595566988115(0.0012664631194463814)	0.5676470588235295(0.02181459214374292)	0.7461370673414173(0.000902425637438267)	1.0(0.0)	0.7064019572463123(0.0022216989954449594)	0.8623990561382061(1.7271463042293965e-05)	0.7764705882352941(0.0004043508405454705)	0.8579840439054168(2.128179568683992e-05)	-0.4588235294117647(0.07383553449548107)	-0.45294117647058824(0.07809874141672511)	0.8411764705882352(4.442904294313836e-05)	0.26490073396736713(0.32143497739966814)	0.8205882352941177(9.84127041687538e-05)	0.7823529411764706(0.00034122076396497244)	-0.4382352941176471(0.08953003199187995)	0.8470588235294119(3.4680464849150824e-05)	0.2647058823529412(0.3218043958686153)
Tyr	0.8050038971119434(0.0001686857803766891)	0.8535690316726273(2.604581610708311e-05)	0.7373070428758384(0.0011172268753057426)	0.8159057437407952(0.00011631120758303764)	0.11184697656399943(0.680049966308792)	0.9440353460972019(3.973786479330435e-08)	0.551216067134127(0.026885673559702936)	0.8462106779513116(3.596393862219723e-05)	0.8153055923217853(0.00011878940102954058)	0.8506256901841011(2.9694275984026618e-05)	0.8005888848791538(0.00019484112207706242)	0.8609273853939431(1.8530821968330362e-05)	0.9050775077218376(1.4440832854860306e-06)	0.7696837992496277(0.0004888590156607324)	0.8285506290201538(7.324967806119992e-05)	0.9322036429474204(1.4737379936051643e-07)	0.6445917859872599(0.007025903332861778)	0.8659793814432989(1.4504288664686735e-05)	0.7064019572463123(0.0022216989954449594)	1.0(0.0)	0.7430044182621502(0.0009743667556052768)	0.9359825933513637(9.96523255385176e-08)	0.8262150220913107(7.999828477976604e-05)	-0.743193725852891(0.000969890137273433)	-0.596026651426576(0.014825942879494031)	0.8432673364627853(4.073084710348914e-05)	-0.022091310751104563(0.935277830007995)	0.8594557146496798(1.9866378266112466e-05)	0.9168508736759426(5.901069155662906e-07)	-0.6401767737544705(0.007557496016380798)	0.9006624954890481(1.9613905086375124e-06)	0.694628591292207(0.0028248101915239227)
Val	0.7888155189250486(0.0002814840172900057)	0.6813835545938387(0.0036546740075513273)	0.772627140738154(0.00045058158276901195)	0.764359351988218(0.0005649045904591198)	0.2501840265247356(0.35002518025763796)	0.7039764359351989(0.0023365087709770823)	0.6573325292562049(0.005656610279330952)	0.753495421062733(0.0007504187363380488)	0.6490067982200494(0.006524478580257619)	0.8609273853939431(1.8530821968330362e-05)	0.8697574098595219(1.1998127167586483e-05)	0.8403239949742589(4.601536661076438e-05)	0.812362250833259(0.00013158875763103826)	0.6681385178954703(0.004670350451458817)	0.7314203598987858(0.0012823722521145384)	0.7546059528681096(0.0007294235151151586)	0.6122150296134706(0.011709334858688043)	0.8571428571428571(2.212815343727554e-05)	0.8623990561382061(1.7271463042293965e-05)	0.7430044182621502(0.0009743667556052768)	1.0(0.0)	0.7343637013873121(0.0011974758617660517)	0.9543446244477173(9.823107169637192e-09)	-0.566593236541313(0.02211578320871191)	-0.5209714434691554(0.038522523916264276)	0.9462842885612057(3.0001203242852506e-08)	0.5139911634756995(0.04167746738708323)	0.8462106779513116(3.596393862219723e-05)	0.8094189093447327(0.00014551481666381306)	-0.4915380285838923(0.05314841272291842)	0.8579840439054168(2.128179568683992e-05)	0.2531273680132619(0.34419592060816484)
AAA	0.8323529411764706(6.328124573232542e-05)	0.7529411764705882(0.0007610810731946071)	0.7352941176470589(0.0011716155350991778)	0.8182489338103116(0.00010704340256592821)	0.09705882352941177(0.7206513082372035)	0.9065491784661006(1.2996718342883702e-06)	0.592047770207087(0.015682878318004766)	0.9088235294117648(1.1005852200187752e-06)	0.9058823529411765(1.3635133553269899e-06)	0.8352941176470589(5.637132062814415e-05)	0.7676470588235293(0.0005168835242959224)	0.7970588235294117(0.00021809806990574765)	0.8352941176470589(5.637132062814415e-05)	0.8352941176470589(5.637132062814415e-05)	0.911764705882353(8.818985741384042e-07)	0.9013264561361622(1.8748417509759686e-06)	0.7470588235294118(0.0008821069929846321)	0.821192275298838(9.628091734356928e-05)	0.7764705882352941(0.0004043508405454705)	0.9359825933513637(9.96523255385176e-08)	0.7343637013873121(0.0011974758617660517)	1.0(0.0)	0.7947022019021013(0.00023486950511286437)	-0.6676470588235294(0.004711981947989975)	-0.6411764705882352(0.007434419082533942)	0.8205882352941177(9.84127041687538e-05)	-0.1103753058197363(0.6840558229817622)	0.9294117647058824(1.940118948103668e-07)	0.9441176470588234(3.9339291951072346e-08)	-0.5205882352941177(0.03869090714064999)	0.9205882352941176(4.3204104274523115e-07)	0.488235294117647(0.05501502977813759)
BCAA	0.8623990561382061(1.7271463042293965e-05)	0.830022299764417(6.924658434214529e-05)	0.7520237503184698(0.0007790031980952349)	0.8276877761413844(7.568521132173545e-05)	0.2766740999214723(0.29957188455130374)	0.8269513991163475(7.781682671106513e-05)	0.666175567766378(0.0048384128386799305)	0.8005888848791538(0.00019484112207706242)	0.6931569205479439(0.002908684829000042)	0.9551143130267847(8.738850272078515e-09)	0.969831020469416(5.631938216879656e-10)	0.8579840439054168(2.128179568683992e-05)	0.8550407024168906(2.43675206830333e-05)	0.6799118838495756(0.0037578439041349434)	0.7740988114824171(0.0004323907220275005)	0.8614593348660354(1.8067009133457593e-05)	0.5886682977052602(0.016440612613706867)	0.8703976435935199(1.1611877320079953e-05)	0.8579840439054168(2.128179568683992e-05)	0.8262150220913107(7.999828477976604e-05)	0.9543446244477173(9.823107169637192e-09)	0.7947022019021013(0.00023486950511286437)	1.0(0.0)	-0.6725535301282598(0.004309413851608708)	-0.5401031631445762(0.03079568331126614)	0.9801327156792583(3.108612980904301e-11)	0.41531664212076586(0.10965320782079269)	0.8771157635808378(8.149882272267335e-06)	0.8741724220923114(9.54064854667549e-06)	-0.6387051030102073(0.007741617252654114)	0.9227375566529953(3.5862444314839497e-07)	0.3679176860657876(0.16090051784229997)
Cit / Arg	-0.5(0.04858028888702393)	-0.8294117647058824(7.088454064639914e-05)	-0.4323529411764706(0.09442103753478695)	-0.6445917859872599(0.007025903332861778)	0.4088235294117647(0.11588783814878352)	-0.732892030643049(0.001239330625803698)	-0.19734925673569567(0.4637928724298279)	-0.711764705882353(0.0019840432477699634)	-0.6382352941176471(0.007801138631008009)	-0.7058823529411764(0.002245900601051328)	-0.6852941176470588(0.003391561745216595)	-0.7764705882352941(0.0004043508405454705)	-0.8029411764705883(0.00018051679467984317)	-0.5705882352941177(0.02099069636821777)	-0.7735294117647058(0.0004393556517117217)	-0.6215028831527132(0.010169369021230659)	-0.5235294117647059(0.03741264813014936)	-0.6078000173806811(0.012502795339480764)	-0.4588235294117647(0.07383553449548107)	-0.7431937258528909(0.0009698901372734369)	-0.566593236541313(0.02211578320871191)	-0.6676470588235294(0.004711981947989975)	-0.6725535301282597(0.004309413851608724)	1.0(0.0)	0.7323529411764707(0.0012549581661522623)	-0.6764705882352942(0.00400825239020936)	0.017660048931157808(0.9482421262197389)	-0.5441176470588236(0.029336337481376578)	-0.5941176470588235(0.015232400876327998)	0.7676470588235293(0.0005168835242959224)	-0.611764705882353(0.011788405053115212)	-0.3852941176470588(0.1405441773736763)
Cit / Orn	-0.43529411764705883(0.09195235850572929)	-0.5176470588235293(0.04000179295956069)	-0.5029411764705883(0.047063140467273036)	-0.7549670918069963(0.000722700837900797)	0.3558823529411765(0.1761037380915931)	-0.5989699929151022(0.014215903345896432)	-0.25036846003782287(0.34965828785167086)	-0.7705882352941176(0.0004768223953633258)	-0.8088235294117646(0.00014847559223234432)	-0.5264705882352941(0.036166514972245475)	-0.4911764705882353(0.053350435677943356)	-0.7147058823529412(0.0018627410999474347)	-0.6705882352941177(0.004467208697738123)	-0.8529411764705882(2.679074057724729e-05)	-0.7470588235294118(0.0008821069929846321)	-0.5243010104321467(0.03708264504539939)	-0.8058823529411765(0.00016384666473672616)	-0.5651215657970499(0.022541750512516234)	-0.45294117647058824(0.07809874141672511)	-0.596026651426576(0.014825942879494031)	-0.5209714434691554(0.038522523916264276)	-0.6411764705882352(0.007434419082533942)	-0.5401031631445763(0.030795683311266118)	0.7323529411764707(0.0012549581661522623)	1.0(0.0)	-0.5941176470588235(0.015232400876327998)	0.14128039144926247(0.6017326243235575)	-0.6147058823529412(0.011279474063305006)	-0.5735294117647058(0.02019103804652309)	0.2029411764705882(0.45096124172270946)	-0.5647058823529412(0.02266320484418464)	-0.09705882352941177(0.7206513082372035)
Essential AA	0.8823529411764707(6.0956195691949335e-06)	0.8058823529411765(0.00016384666473672616)	0.8205882352941177(9.84127041687538e-05)	0.8844741173021534(5.39811215870718e-06)	0.22352941176470587(0.40529834728275893)	0.8167772630660485(0.00011278917824228873)	0.6877768872803722(0.0032325918344946747)	0.8529411764705882(2.679074057724729e-05)	0.7029411764705883(0.0023869526693009327)	0.9323529411764706(1.45175443904812e-07)	0.9441176470588234(3.9339291951072346e-08)	0.9088235294117648(1.1005852200187752e-06)	0.911764705882353(8.818985741384042e-07)	0.75(0.000819764027255587)	0.8088235294117646(0.00014847559223234432)	0.8792351214269426(7.257758598378298e-06)	0.6235294117647059(0.009855650390922007)	0.918322544420206(5.22850271987107e-07)	0.8411764705882352(4.442904294313836e-05)	0.8432673364627853(4.073084710348914e-05)	0.9462842885612057(3.0001203242852506e-08)	0.8205882352941177(9.84127041687538e-05)	0.9801327156792582(3.1086129809044226e-11)	-0.6764705882352942(0.00400825239020936)	-0.5941176470588235(0.015232400876327998)	1.0(0.0)	0.38410606425268223(0.14187692227551849)	0.9147058823529413(7.011802190203186e-07)	0.9(2.0510898633789e-06)	-0.5676470588235295(0.02181459214374292)	0.9470588235294116(2.715731165956679e-08)	0.3588235294117647(0.17230386289263244)
Fisher ratio	0.19867555047552532(0.46073324422174877)	0.1633554526132097(0.5455105840229945)	0.2869757951313143(0.2811847165470148)	0.057437407952871875(0.832663986291305)	0.2855041243870512(0.2837688286233547)	-0.014727540500736375(0.9568284914676596)	0.28445107207723663(0.28562661819160495)	0.02060339041968411(0.9396294086034467)	-0.16482712335747288(0.5418467058390635)	0.2781457706657355(0.2969025709419665)	0.36203100308873504(0.1682224422930729)	0.26490073396736713(0.32143497739966814)	0.20309056270831474(0.45062091806253923)	-0.09713026912136793(0.7204533612901972)	0.002943341488526301(0.9913684557173232)	0.0442151925508658(0.8708392730346541)	-0.10154528135415737(0.7082538611924278)	0.23343151693667155(0.3842477748374672)	0.26490073396736713(0.32143497739966814)	-0.022091310751104563(0.935277830007995)	0.5139911634756995(0.04167746738708323)	-0.1103753058197363(0.6840558229817622)	0.41531664212076586(0.10965320782079269)	0.017660048931157808(0.9482421262197389)	0.14128039144926247(0.6017326243235575)	0.38410606425268223(0.14187692227551849)	1.0(0.0)	0.11331864730826259(0.6760521143157762)	0.06181017125905232(0.8201115700901211)	-0.20014722121978845(0.4573500167042257)	0.1486387451705782(0.5827355195664735)	-0.1604121111246834(0.5528708959771769)
Glucogenic AA	0.8941176470588235(3.0113099296374175e-06)	0.6882352941176471(0.0032039086143957423)	0.8617647058823529(1.7805184419815055e-05)	0.9124358614431533(8.375279406770402e-07)	0.2676470588235294(0.3162544185483094)	0.8462106779513116(3.596393862219723e-05)	0.6966134211640601(0.002714794828354879)	0.9176470588235294(5.528654958744458e-07)	0.8323529411764706(6.328124573232542e-05)	0.8529411764705882(2.679074057724729e-05)	0.8294117647058824(7.088454064639914e-05)	0.8264705882352942(7.923548582249693e-05)	0.8441176470588234(3.930242737399878e-05)	0.8735294117647058(9.869651666147378e-06)	0.8588235294117647(2.0464395736214237e-05)	0.9116357456671315(8.906481794809709e-07)	0.7558823529411764(0.0007058905869098943)	0.8947758125119954(2.8879047602297626e-06)	0.8205882352941177(9.84127041687538e-05)	0.8594557146496798(1.9866378266112466e-05)	0.8462106779513116(3.596393862219723e-05)	0.9294117647058824(1.940118948103668e-07)	0.8771157635808376(8.149882272267364e-06)	-0.5441176470588236(0.029336337481376578)	-0.6147058823529412(0.011279474063305006)	0.9147058823529413(7.011802190203186e-07)	0.11331864730826258(0.6760521143157762)	1.0(0.0)	0.9735294117647059(2.276897655666222e-10)	-0.3852941176470588(0.1405441773736763)	0.9735294117647059(2.276897655666222e-10)	0.34705882352941175(0.18783442010629964)
Non essential AA	0.9323529411764706(1.45175443904812e-07)	0.7705882352941176(0.0004768223953633258)	0.8411764705882352(4.442904294313836e-05)	0.8918324710234692(3.4749372592808724e-06)	0.27941176470588236(0.29461765356841446)	0.9242092273972585(3.1470672210298514e-07)	0.7201775115205611(0.0016531170194909151)	0.8823529411764707(6.0956195691949335e-06)	0.8264705882352942(7.923548582249693e-05)	0.8647058823529412(1.544234049652656e-05)	0.8441176470588234(3.930242737399878e-05)	0.8117647058823528(0.00013432237477471032)	0.8558823529411764(2.3449156927289165e-05)	0.8294117647058824(7.088454064639914e-05)	0.8470588235294119(3.4680464849150824e-05)	0.9528729037910082(1.2217730836195993e-08)	0.6588235294117648(0.0055114223363436875)	0.8947758125119954(2.8879047602297626e-06)	0.7823529411764706(0.00034122076396497244)	0.9168508736759429(5.90106915566279e-07)	0.8094189093447327(0.00014551481666381306)	0.9441176470588234(3.9339291951072346e-08)	0.8741724220923115(9.540648546675423e-06)	-0.5941176470588235(0.015232400876327998)	-0.5735294117647058(0.02019103804652309)	0.9(2.0510898633789e-06)	0.06181017125905231(0.8201115700901211)	0.9735294117647059(2.276897655666222e-10)	1.0(0.0)	-0.5029411764705883(0.047063140467273036)	0.9794117647058824(3.982009789755264e-11)	0.4764705882352941(0.062059174189226164)
Orn / Arg	-0.5117647058823529(0.042723448163331776)	-0.8558823529411764(2.3449156927289165e-05)	-0.2676470588235294(0.3162544185483094)	-0.3399559419247878(0.19764090965476153)	0.06470588235294117(0.8118214513105935)	-0.6740252008725229(0.004194207018805517)	-0.2783508173361678(0.29653178236966793)	-0.4441176470588235(0.08482274417741585)	-0.3735294117647059(0.15412246989684827)	-0.7058823529411764(0.002245900601051328)	-0.7058823529411764(0.002245900601051328)	-0.5411764705882353(0.030400218888170214)	-0.6029411764705882(0.013424125397891343)	-0.1647058823529412(0.5421481352010779)	-0.5588235294117647(0.02443651142450573)	-0.5699564354978673(0.021165618637840094)	-0.12058823529411765(0.6564245147485952)	-0.46946296741994503(0.06655736089227085)	-0.4382352941176471(0.08953003199187995)	-0.6401767737544705(0.007557496016380798)	-0.4915380285838923(0.05314841272291842)	-0.5205882352941177(0.03869090714064999)	-0.6387051030102073(0.007741617252654114)	0.7676470588235293(0.0005168835242959224)	0.2029411764705882(0.45096124172270946)	-0.5676470588235295(0.02181459214374292)	-0.20014722121978848(0.4573500167042257)	-0.3852941176470588(0.1405441773736763)	-0.5029411764705883(0.047063140467273036)	1.0(0.0)	-0.5205882352941177(0.03869090714064999)	-0.4911764705882353(0.053350435677943356)
Total AA	0.9323529411764706(1.45175443904812e-07)	0.7823529411764706(0.00034122076396497244)	0.8205882352941177(9.84127041687538e-05)	0.8962474832562588(2.6273339161361085e-06)	0.3058823529411765(0.24925429892891857)	0.8962474832562588(2.6273339161361085e-06)	0.6936679098694974(0.0028793372740635085)	0.8735294117647058(9.869651666147378e-06)	0.7794117647058825(0.00037168023647875503)	0.9176470588235294(5.528654958744458e-07)	0.9088235294117648(1.1005852200187752e-06)	0.8323529411764706(6.328124573232542e-05)	0.8647058823529412(1.544234049652656e-05)	0.7970588235294117(0.00021809806990574765)	0.8294117647058824(7.088454064639914e-05)	0.9558184150855707(7.838004678595944e-09)	0.6470588235294118(0.006742077007179868)	0.9080208492103637(1.1676698780096787e-06)	0.8470588235294119(3.4680464849150824e-05)	0.9006624954890481(1.9613905086375124e-06)	0.8579840439054168(2.128179568683992e-05)	0.9205882352941176(4.3204104274523115e-07)	0.9227375566529953(3.5862444314839497e-07)	-0.611764705882353(0.011788405053115212)	-0.5647058823529412(0.02266320484418464)	0.9470588235294116(2.715731165956679e-08)	0.1486387451705782(0.5827355195664735)	0.9735294117647059(2.276897655666222e-10)	0.9794117647058824(3.982009789755264e-11)	-0.5205882352941177(0.03869090714064999)	1.0(0.0)	0.45(0.08029573654339638)
Tyr / Phe	0.35000000000000003(0.18386882202619317)	0.6264705882352941(0.009413977306783632)	0.3323529411764706(0.2084998279822084)	0.3590876616002087(0.17196530184262926)	0.3029411764705882(0.2540668806096115)	0.6136867003577338(0.011453833480955205)	0.2606777495687921(0.32949635017294576)	0.2735294117647059(0.3053231563074052)	0.30882352941176466(0.24449869579851796)	0.43529411764705883(0.09195235850572929)	0.36470588235294116(0.16486839724475405)	0.4264705882352941(0.09949911193753967)	0.488235294117647(0.05501502977813759)	0.30882352941176466(0.24449869579851796)	0.21176470588235297(0.431083247239221)	0.5567016346723356(0.025101669276220297)	0.10294117647058824(0.7044103818167706)	0.528329797190471(0.03539514126306788)	0.2647058823529412(0.3218043958686153)	0.694628591292207(0.0028248101915239227)	0.2531273680132619(0.34419592060816484)	0.488235294117647(0.05501502977813759)	0.3679176860657877(0.16090051784229992)	-0.3852941176470588(0.1405441773736763)	-0.09705882352941177(0.7206513082372035)	0.3588235294117647(0.17230386289263244)	-0.1604121111246834(0.5528708959771769)	0.34705882352941175(0.18783442010629964)	0.4764705882352941(0.062059174189226164)	-0.4911764705882353(0.053350435677943356)	0.45(0.08029573654339638)	1.0(0.0)

## Sheet: female-karate_AA
	Ala	Arg	Asn	Asp	Cit	Gln	Glu	Gly	His	Ile	Leu	Lys	Met	Orn	Phe	Pro	Ser	Thr	Trp	Tyr	Val	AAA	BCAA	Cit / Arg	Cit / Orn	Essential AA	Fisher ratio	Glucogenic AA	Non essential AA	Orn / Arg	Total AA	Tyr / Phe
Ala	0.9999999999999999(2.3152321882724258e-189)	0.4116943127361197(0.036645877249830934)	0.7803043369300873(2.5861710356031137e-06)	0.13643358038348152(0.5063180720043086)	0.21347931457993863(0.2950386856227964)	0.5659312550701234(0.0025828901485896675)	0.0348956571909515(0.8656127298014415)	0.09512405016851071(0.6439126610516515)	0.6251709986320109(0.0006381959726056461)	0.40314584278728(0.04113739221376521)	0.4373397225826388(0.025469084994424313)	0.5027359781121751(0.008855571617305049)	0.39606506500018396(0.04517883633707061)	0.31839945280437754(0.1129086619941846)	0.4903402362654449(0.010987849218041839)	0.664785369736346(0.00021167808590063635)	0.1545827633378933(0.4508463923285554)	0.7482900136798905(1.104306447653885e-05)	0.4300615595075239(0.028314786052616222)	0.32272960964560976(0.10782678993695917)	0.43919959595650543(0.024780332671926905)	0.12554872695346794(0.6085559262470024)	0.23606847380084267(0.3305600084400465)	-0.12373849370230043(0.6137740457908776)	0.17551559390397226(0.47231042423295744)	0.3580518115641034(0.13227821511493326)	0.18604652953821058(0.4457030980928043)	0.8524374998613757(3.577155548387893e-06)	0.8775779695198611(7.995352366585044e-07)	-0.23309920983318702(0.33685603149885)	0.6976744857682897(0.0008970715920883174)	-0.22739244951712026(0.34915158935947643)
Arg	0.4116943127361197(0.036645877249830934)	0.9999999999999999(2.3152321882724258e-189)	0.28683760683760684(0.15539922597060177)	-0.3025641025641025(0.13300051657757744)	0.44193609374470444(0.023794450828493612)	0.3929548793415693(0.04705010638103777)	-0.19668208506440021(0.33554076655566756)	0.26616496138134865(0.18874870466303376)	0.3275773684395371(0.10234071837227668)	0.4823931623931623(0.012567175960700496)	0.47008547008547(0.015380795641106894)	0.2779962427362669(0.16910750293723695)	0.49059197252037784(0.010940652037822298)	0.3231321640661405(0.10736310869412455)	0.5774358974358974(0.002009426676141438)	0.4336525561402175(0.026880318282275464)	0.2766284875444525(0.17130160659889632)	0.39186186245481164(0.04772202074456312)	0.6496837161118167(0.00032836048312204306)	0.5444596761634276(0.004031587845950201)	0.37243504230023416(0.060970847170339154)	0.5677929462793503(0.01121628508639162)	0.3719298245614035(0.11687923396377846)	-0.6824561403508772(0.0012845505066979117)	0.2614035087719298(0.27969131340863357)	0.46315789473684205(0.04581884294386521)	-0.04385964912280702(0.8584985542787698)	0.4618087820242142(0.04653821368409354)	0.5508771929824561(0.01450849826103622)	-0.7977183742935539(4.285134439671193e-05)	0.5912280701754385(0.007676472592226471)	0.18604652953821058(0.4457030980928043)
Asn	0.7803043369300873(2.5861710356031137e-06)	0.28683760683760684(0.15539922597060177)	0.9999999999999999(2.3152321882724258e-189)	0.22940170940170937(0.2596112166729503)	0.0838036710274401(0.6839948204105333)	0.43844051811652907(0.025059590485685953)	0.0006841116002240008(0.9973536377231749)	-0.04105372154982242(0.8421672831744659)	0.6955035150375976(8.001910537083641e-05)	0.3429059829059829(0.08635810840449296)	0.35931623931623924(0.07141863181595454)	0.5214566668792213(0.006296704265734021)	0.4450907644693247(0.02269765186492196)	0.12651735524282748(0.5379804259545085)	0.4905982905982905(0.010939469653257386)	0.6463748668020594(0.0003603853468452889)	0.03282612460354443(0.8735179351461939)	0.8678406692062057(9.392882305197542e-09)	0.39015216846504364(0.04878813258757462)	0.2452120526439558(0.2272827881562618)	0.41518470280301584(0.03492834184478835)	0.0008775779695198612(0.9971551040775597)	0.08596491228070174(0.7263970439793996)	-0.0894736842105263(0.7156627488431646)	0.22982456140350876(0.34388017319891373)	0.2421052631578947(0.31797476682653447)	0.23859649122807017(0.3252545411782847)	0.6014049727881876(0.006453642151686271)	0.6771929824561403(0.001447502479555022)	-0.41070648973529505(0.08068598211842129)	0.5157894736842105(0.023791808770112645)	-0.5265467817119167(0.02055324088014021)
Asp	0.13643358038348152(0.5063180720043086)	-0.3025641025641025(0.13300051657757744)	0.22940170940170937(0.2596112166729503)	0.9999999999999999(2.3152321882724258e-189)	-0.16384472825364818(0.4238348250577588)	0.30232559907567214(0.13332168634772382)	0.6772704842217607(0.00014450124749802262)	-0.17755734570298198(0.3855222797835175)	0.26124124163654106(0.19736855631292727)	-0.5111111111111111(0.0076202005403336135)	-0.4659829059829059(0.016426567200069835)	-0.3289451236313515(0.10083114020127971)	-0.6048581641673836(0.001062877869755411)	-0.3415968591556342(0.08764439210853861)	-0.483076923076923(0.012424296057368505)	-0.05642955186367184(0.7842365791213323)	0.22055052468006411(0.27894854396468194)	0.06428449401527452(0.7550483254855991)	-0.5252179936567108(0.005866183213380497)	-0.7205882774348883(3.2985232900953924e-05)	-0.3902189010693913(0.04874617248643055)	-0.33347962841754725(0.1629428832880833)	-0.22280701754385965(0.35921602294744404)	0.04035087719298246(0.8697227104002634)	0.243859649122807(0.31437156522355014)	-0.11929824561403508(0.6266484588490696)	0.06842105263157894(0.780767401593491)	0.32484648165201374(0.17478496449006212)	0.4473684210526316(0.05478932920175398)	-0.1290039615194196(0.5986462374888294)	0.19122807017543858(0.43290281925098273)	-0.6967969077987698(0.0009163656250187517)
Cit	0.21347931457993863(0.2950386856227964)	0.44193609374470444(0.023794450828493612)	0.08380367102744009(0.6839948204105333)	-0.16384472825364818(0.4238348250577588)	1.0(0.0)	0.5224978690669188(0.006174949524764059)	0.24982888432580425(0.21837364433777645)	0.42615095609563486(0.029946437517597117)	0.10195005728336812(0.6201954694755756)	0.2835642582928483(0.16037916493330667)	0.21891571207168023(0.2826178080453531)	-0.0790284001089196(0.7011636819502585)	0.25637515350653056(0.2061486536182115)	0.38761548624851033(0.0504042896578462)	0.0817513362267681(0.6913555859409958)	-0.039520958662232555(0.8479914937128343)	0.31132400042907715(0.12158917331332113)	0.1796100002475445(0.3799632419808212)	0.3759836005181932(0.05835934761329655)	0.38203593373491473(0.05410670149027955)	0.27151411860157176(0.17968243325024538)	0.42160741878769736(0.07219674856199547)	0.3968394856938114(0.09252112890118452)	0.25285347761021615(0.2962851876359967)	0.6075507170356582(0.005795613513425248)	0.40386319340520627(0.08637819771017934)	0.12379284841333496(0.6136171038986711)	0.5123022847100176(0.024923637553140608)	0.5943812650767927(0.0072790090482855304)	-0.2591128927966057(0.28407946268481)	0.6084286804995825(0.005706259161017456)	0.606060664507315(0.005949878989745353)
Gln	0.5659312550701233(0.0025828901485896723)	0.3929548793415693(0.04705010638103777)	0.4384405181165291(0.02505959048568591)	0.30232559907567214(0.13332168634772382)	0.5224978690669186(0.006174949524764078)	1.0(0.0)	0.6427716090649684(0.00039833187516352724)	0.44626970443659947(0.022298465040294046)	0.3837865628218062(0.052922891385210884)	0.11730506841963297(0.5682030878799946)	0.11080712002321016(0.5899667976628156)	0.05985975801587887(0.771452758444716)	0.05783710126517278(0.7789840732993368)	0.41474260911001787(0.0351422597560932)	0.0030779755562002817(0.9880938001498732)	0.08860759493670885(0.6668758698626458)	0.5120574728558324(0.007490176059272139)	0.37095947181840355(0.06208305193193893)	0.20985120881566674(0.30351543261023817)	0.05405405405405406(0.7931219349035208)	0.19586041737940474(0.33760400821058756)	0.3021519834645165(0.20865362797997483)	0.310799066229224(0.1952759130405164)	-0.02458297698988212(0.9204280275022952)	0.43108006078686145(0.06537527258856182)	0.4354698781064833(0.06238297216158291)	0.12642673880510807(0.6060314829429236)	0.8066783831282953(3.0124961200263248e-05)	0.9323971986876719(6.22120518414089e-09)	-0.39701365269174843(0.09236505665352268)	0.7875332271401522(6.267426518533202e-05)	0.13833993428971322(0.5722102203736898)
Glu	0.03489565719095151(0.8656127298014415)	-0.19668208506440021(0.33554076655566756)	0.0006841116002240008(0.9973536377231749)	0.6772704842217607(0.00014450124749802262)	0.24982888432580425(0.21837364433777645)	0.6427716090649684(0.00039833187516352724)	1.0(0.0)	0.20400479504658506(0.3174902104730818)	-0.006500171437530182(0.97485911166511)	-0.36634176191995244(0.06566530899583921)	-0.3636053155190564(0.06786212542355623)	-0.37085188622540616(0.062164754171218)	-0.4946089410105963(0.01021002213168248)	0.04447485720415388(0.8291971526495439)	-0.5592612331831207(0.0029754324942004515)	-0.35945252878506756(0.07130346610901911)	0.394970943401505(0.0458303104509521)	-0.12213480016833027(0.5522636696728822)	-0.42781391487534176(0.029243589521537938)	-0.5430282372031435(0.004148787786189448)	-0.2934131779468781(0.14572933602025606)	0.04216074187876974(0.863930049400311)	0.13081655612472984(0.5934744403179871)	0.4205444992197692(0.07299396117275114)	0.48902564940586934(0.03360186340921529)	0.2203688294450147(0.3646342272162447)	0.1799825101044941(0.46092852627490155)	0.5667838312829526(0.01139404353959457)	0.743635053943934(0.0002628241999950896)	-0.03601230035478249(0.8836341427240529)	0.5812118131179274(0.009057572282483018)	0.07905139102269328(0.747689185008203)
Gly	0.09512405016851071(0.6439126610516515)	0.26616496138134865(0.18874870466303376)	-0.04105372154982241(0.8421672831744659)	-0.17755734570298196(0.3855222797835174)	0.42615095609563486(0.029946437517597117)	0.44626970443659947(0.022298465040294046)	0.20400479504658503(0.3174902104730818)	1.0(0.0)	0.34319936085977054(0.08607181576550063)	0.10913447645327792(0.5956265775823838)	0.1378720815381536(0.5018025012191187)	0.23250644636511877(0.25303942496926823)	0.2567613830879836(0.2054422260253856)	0.8487597354064417(4.27392706513167e-08)	0.07252824140468628(0.7247641392994095)	0.04106776421195701(0.8421139605661312)	0.7688623767217393(4.4598563636521295e-06)	0.10778444533482326(0.6002115456982657)	0.14918735925708873(0.4669915857350352)	0.2659137732724216(0.18918205777600156)	0.09668036158231545(0.638474173788834)	0.3929673746366777(0.09604080193096164)	0.27240815355827896(0.259196772984544)	-0.10544831750643056(0.6674608393308075)	-0.20650295511675987(0.39631824350047606)	0.37346279116860825(0.1152603812660903)	-0.12829545296615721(0.6006728287065707)	0.6451189830198234(0.0028584216127475106)	0.5544824028879808(0.013749065839046322)	-0.047912129569796263(0.8455675350027154)	0.5597548187633022(0.012696103871599236)	0.4382421392760264(0.06054699933908406)
His	0.6251709986320109(0.0006381959726056461)	0.3275773684395371(0.10234071837227668)	0.6955035150375976(8.001910537083641e-05)	0.2612412416365411(0.19736855631292727)	0.10195005728336812(0.6201954694755756)	0.3837865628218062(0.052922891385210884)	-0.006500171437530182(0.97485911166511)	0.3431993608597706(0.08607181576550058)	0.9999999999999999(2.3152321882724258e-189)	0.14874337710981073(0.46833337540323794)	0.19935031920694168(0.32889327752559616)	0.5803693570451435(0.0018820568195399776)	0.3055603482031657(0.12901338504083903)	0.35088919288645687(0.07882064534069577)	0.4287912526337991(0.028836752603156338)	0.6360526858887242(0.00047848203559510517)	0.3756839945280437(0.058576418770617984)	0.6203830369357044(0.0007220018848244065)	0.27838577291381666(0.1684862581644821)	0.1552933150811943(0.4487424282682617)	0.18949889109026793(0.35383508661620766)	0.15627743634767338(0.5228904724310725)	0.06669592568350946(0.7861712279616262)	-0.3378675182651466(0.15713985051340904)	-0.10969724618998264(0.6548383544263894)	0.2869679960329946(0.23357376686126324)	0.06055287989687042(0.8054883919588827)	0.6719368236928928(0.001627113659559031)	0.7213690909453259(0.0004905662933183058)	-0.3134328358208955(0.19131754627148573)	0.5695481022183899(0.010912434408466691)	-0.46005267778753295(0.047487486315323936)
Ile	0.40314584278728005(0.04113739221376521)	0.4823931623931623(0.012567175960700496)	0.3429059829059829(0.08635810840449296)	-0.5111111111111111(0.0076202005403336135)	0.2835642582928483(0.16037916493330667)	0.11730506841963297(0.5682030878799946)	-0.3663417619199524(0.06566530899583925)	0.10913447645327792(0.5956265775823838)	0.1487433771098107(0.46833337540323816)	0.9999999999999999(2.3152321882724258e-189)	0.967179487179487(8.720291426985864e-16)	0.5081210537590315(0.008043513525399474)	0.8658914103550045(1.1080120907848412e-08)	0.42366217066449524(0.03102363064215053)	0.7982905982905983(1.0259165606413699e-06)	0.5554035892521398(0.003224871053894483)	0.09984612900244763(0.6274677232470157)	0.5508634035032299(0.0035410562931031046)	0.7939818888482308(1.2907792690169196e-06)	0.8696990932685907(8.004560504277632e-09)	0.9302326125405296(6.127746588672037e-12)	0.8810882813979407(6.321548279342406e-07)	0.9666666666666668(1.7165085324141367e-11)	-0.13333333333333333(0.5863244497967292)	-0.008771929824561405(0.9715689358029987)	0.9421052631578948(1.7223836464188943e-09)	0.6263157894736843(0.004116972306622232)	0.33011426243555997(0.16749186762261375)	0.343859649122807(0.1494473084091159)	-0.183413795629651(0.45228109362633073)	0.7315789473684211(0.00037122223001881486)	0.6028960650601447(0.0062886520420977355)
Leu	0.4373397225826388(0.025469084994424313)	0.47008547008547(0.015380795641106894)	0.35931623931623924(0.07141863181595454)	-0.4659829059829059(0.016426567200069835)	0.21891571207168026(0.2826178080453531)	0.11080712002321016(0.5899667976628156)	-0.3636053155190564(0.06786212542355623)	0.13787208153815364(0.5018025012191185)	0.19935031920694168(0.32889327752559616)	0.967179487179487(8.720291426985864e-16)	0.9999999999999999(2.3152321882724258e-189)	0.5901863652678925(0.0015048839382384165)	0.8518647221588151(3.388736331646512e-08)	0.4643528876209722(0.016857962264870244)	0.8345299145299144(1.1635411202278264e-07)	0.6354309537133471(0.00048656358168237834)	0.18943409406628764(0.35400274805540033)	0.6069413663676183(0.0010102931138946034)	0.7755171937587371(3.2608487748334286e-06)	0.8614911584520567(1.593997900084683e-08)	0.938782544641086(1.3346761583474256e-12)	0.8968846848492982(1.9896779774056222e-07)	0.9684210526315788(1.0905558667718499e-11)	-0.2210526315789474(0.36311000652812464)	-0.09649122807017543(0.6943484389585837)	0.9649122807017543(2.6387737136486033e-11)	0.6105263157894737(0.0054973264317351046)	0.33626000668303047(0.1592490382011617)	0.3701754385964912(0.11875173008045027)	-0.16235192436117432(0.5066519921831887)	0.7736842105263159(0.00010186400382945166)	0.5440983411023139(0.01602712332715571)
Lys	0.5027359781121751(0.008855571617305049)	0.2779962427362669(0.16910750293723695)	0.5214566668792214(0.006296704265734006)	-0.32894512363135153(0.10083114020127959)	-0.0790284001089196(0.7011636819502585)	0.05985975801587886(0.771452758444716)	-0.3708518862254062(0.06216475417121797)	0.23250644636511877(0.25303942496926823)	0.5803693570451435(0.0018820568195399776)	0.5081210537590314(0.008043513525399499)	0.5901863652678926(0.0015048839382384121)	0.9999999999999999(2.3152321882724258e-189)	0.6757913636072252(0.00015132840437728353)	0.4408344733242133(0.02418743439518897)	0.6934518822498761(8.570169511921501e-05)	0.7025825312263724(6.287957309286802e-05)	0.09439124487004102(0.6464796434255801)	0.5357387140902872(0.004791455998937494)	0.4432284541723666(0.02334004386899246)	0.5089789710150157(0.007920089329502864)	0.4754575065261235(0.014094889609211764)	0.4337137840210711(0.0635674027679681)	0.37209305907642115(0.11670608715535603)	-0.28784557400251454(0.2320835539159065)	-0.5519965428279927(0.014269204011642602)	0.5555068547060721(0.013539180979478782)	0.2018429329895681(0.40729498786129203)	0.41282393089628705(0.07898208195450913)	0.33962267420418635(0.15485898933968653)	-0.08428446005267778(0.73155548684207)	0.46687147978456617(0.04388257248647464)	-0.06804214223002633(0.7819534938982291)
Met	0.39606506500018396(0.04517883633707061)	0.49059197252037784(0.010940652037822298)	0.44509076446932466(0.022697651864921987)	-0.6048581641673836(0.001062877869755411)	0.25637515350653056(0.2061486536182115)	0.05783710126517278(0.7789840732993368)	-0.4946089410105963(0.01021002213168248)	0.2567613830879836(0.2054422260253856)	0.30556034820316563(0.1290133850408391)	0.8658914103550046(1.108012090784833e-08)	0.8518647221588153(3.3887363316464814e-08)	0.6757913636072254(0.00015132840437728285)	1.0(0.0)	0.5007699547540122(0.009168610990504191)	0.8364695765776317(1.0207821347782729e-07)	0.5821355577044905(0.0018087627682647563)	0.09170232174518297(0.6559324130364899)	0.6172798075683212(0.000781282643905231)	0.8059881301148452(6.712524572534978e-07)	0.8824435835044261(2.492362453819019e-09)	0.8133128470809652(4.404613575236582e-07)	0.7891963870432211(5.898375931129252e-05)	0.7928010079236983(5.161883398057771e-05)	-0.15891138697030943(0.5158196439960522)	-0.11325728684624263(0.6443307911640203)	0.8419669619034627(6.170477841945034e-06)	0.4776121243748527(0.03863416073082138)	0.40070298769771534(0.08910394782131822)	0.3687446548482319(0.1202945705047002)	-0.2577953696128941(0.28662251512974124)	0.6488149998401032(0.0026531540557152423)	0.45586302156419783(0.04981188101212685)
Orn	0.31839945280437754(0.1129086619941846)	0.3231321640661405(0.10736310869412455)	0.12651735524282748(0.5379804259545085)	-0.3415968591556342(0.08764439210853861)	0.38761548624851033(0.0504042896578462)	0.4147426091100178(0.03514225975609329)	0.04447485720415388(0.8291971526495439)	0.8487597354064417(4.27392706513167e-08)	0.35088919288645687(0.07882064534069577)	0.4236621706644953(0.0310236306421505)	0.4643528876209722(0.016857962264870244)	0.4408344733242133(0.02418743439518897)	0.5007699547540122(0.009168610990504191)	0.9999999999999999(2.3152321882724258e-189)	0.38775859687936853(0.05031200918203921)	0.2821960020748575(0.16249385779179434)	0.6863885088919287(0.00010808488833007765)	0.34062927496580025(0.08860434896860307)	0.429548563611491(0.02852465080339663)	0.5672994781104862(0.0025080931680120317)	0.4077304660281577(0.03867729282917529)	0.513169446883231(0.0246383127936398)	0.3905221964363383(0.09831294382566998)	-0.011408513603758197(0.9630283127118219)	-0.3045195554233918(0.2049324201170903)	0.4782799933883244(0.038324577116290004)	-0.07547170537870806(0.7587840366341664)	0.6236276402901357(0.00432933694163894)	0.5546292767365523(0.013718816005185493)	0.11545215100965758(0.6378844605052691)	0.6160597346029426(0.004976034997958353)	0.5184372256365233(0.02295977155786921)
Phe	0.4903402362654449(0.010987849218041839)	0.5774358974358974(0.002009426676141438)	0.4905982905982905(0.010939469653257386)	-0.483076923076923(0.012424296057368505)	0.08175133622676808(0.6913555859409959)	0.0030779755562002817(0.9880938001498732)	-0.5592612331831206(0.002975432494200457)	0.07252824140468626(0.7247641392994095)	0.4287912526337991(0.028836752603156338)	0.7982905982905983(1.0259165606413699e-06)	0.8345299145299144(1.1635411202278264e-07)	0.6934518822498761(8.570169511921501e-05)	0.8364695765776318(1.02078213477826e-07)	0.38775859687936853(0.05031200918203921)	0.9999999999999999(2.3152321882724258e-189)	0.7749658455944266(3.3478783222714077e-06)	0.0892460262658864(0.6646127441853724)	0.6353222865977661(0.00048798822647090845)	0.8305693402292648(1.512311929919693e-07)	0.834815370298321(1.1414609141529293e-07)	0.7500000438608021(1.027512688475116e-05)	0.8275560252572292(1.2301032168663422e-05)	0.6859649122807018(0.0011846753538876092)	-0.4912280701754386(0.03269231143726155)	-0.23859649122807017(0.3252545411782847)	0.7105263157894737(0.0006512672647121907)	0.2368421052631579(0.32893104152682706)	0.2642670026412328(0.27426490985985735)	0.3175438596491228(0.1852467926295408)	-0.39578766425345746(0.09346776227173113)	0.5842105263157895(0.008624534642976708)	0.08688021898246627(0.7235920689280365)
Pro	0.664785369736346(0.00021167808590063635)	0.43365255614021747(0.026880318282275537)	0.6463748668020592(0.0003603853468452909)	-0.056429551863671844(0.7842365791213322)	-0.03952095866223256(0.8479914937128343)	0.08860759493670885(0.6668758698626458)	-0.35945252878506756(0.07130346610901911)	0.04106776421195701(0.8421139605661312)	0.6360526858887242(0.00047848203559510517)	0.5554035892521398(0.003224871053894483)	0.6354309537133472(0.0004865635816823773)	0.7025825312263725(6.287957309286771e-05)	0.5821355577044905(0.0018087627682647563)	0.28219600207485745(0.16249385779179448)	0.7749658455944266(3.3478783222714077e-06)	1.0(0.0)	0.19155122565081237(0.34854902442956437)	0.7193432634708186(3.4543937322451024e-05)	0.4860612350889364(0.011816341960887036)	0.5087239137872049(0.007956616315714317)	0.5576462538487855(0.0030777791330545024)	0.47518669492530063(0.039774688592682315)	0.4609308185602897(0.047010972708385654)	-0.3942055953020383(0.09490487284986585)	-0.26075514878553535(0.28092911027137124)	0.5513610553444991(0.014404667582938723)	0.291483870022888(0.22597087172616054)	0.48989455184534275(0.03324070928797525)	0.4995612109729617(0.0294228332901364)	-0.25603867203461206(0.29003489871134686)	0.5952592285407171(0.007171373432019448)	-0.2520861024834774(0.2978031439189209)
Ser	0.1545827633378933(0.4508463923285554)	0.2766284875444525(0.17130160659889632)	0.03282612460354443(0.8735179351461939)	0.22055052468006411(0.27894854396468194)	0.31132400042907715(0.12158917331332113)	0.5120574728558324(0.007490176059272139)	0.394970943401505(0.0458303104509521)	0.7688623767217393(4.4598563636521295e-06)	0.3756839945280437(0.058576418770617984)	0.09984612900244763(0.6274677232470157)	0.1894340940662876(0.35400274805540044)	0.09439124487004102(0.6464796434255801)	0.09170232174518297(0.6559324130364899)	0.6863885088919287(0.00010808488833007765)	0.0892460262658864(0.6646127441853724)	0.1915512256508124(0.34854902442956437)	0.9999999999999999(2.3152321882724258e-189)	0.22845417236662102(0.26163868721036265)	0.12790697674418602(0.5334880411084921)	0.16863348972473302(0.4102246856954903)	0.18471011044899766(0.3663522468407807)	0.5970149253731343(0.0069600146422305765)	0.46248358993696687(0.04617732361313201)	-0.18604652953821058(0.4457030980928043)	-0.13251427339749908(0.588647356620156)	0.5265467817119167(0.02055324088014021)	-0.036858274719834175(0.8809188815898528)	0.6108915828475907(0.0054615926821559475)	0.6230803583591015(0.004373656257650884)	-0.08779631255487269(0.7207880561317878)	0.6976744857682897(0.0008970715920883174)	0.39157155399473215(0.09733312069046242)
Thr	0.7482900136798905(1.104306447653885e-05)	0.3918618624548116(0.04772202074456319)	0.8678406692062057(9.392882305197542e-09)	0.06428449401527452(0.7550483254855991)	0.17961000024754453(0.379963241980821)	0.37095947181840355(0.06208305193193893)	-0.12213480016833028(0.552263669672882)	0.10778444533482327(0.6002115456982657)	0.6203830369357044(0.0007220018848244065)	0.5508634035032299(0.0035410562931031046)	0.6069413663676183(0.0010102931138946034)	0.5357387140902872(0.004791455998937494)	0.6172798075683211(0.0007812826439052325)	0.34062927496580025(0.08860434896860307)	0.6353222865977662(0.0004879882264709058)	0.7193432634708186(3.4543937322451024e-05)	0.22845417236662102(0.26163868721036265)	0.9999999999999999(2.3152321882724258e-189)	0.5735294117647058(0.0021904730863073754)	0.5086369152549249(0.00796910767382179)	0.6440909962508565(0.0003840510488138076)	0.2914837576821773(0.22597105884143953)	0.455462966180808(0.05003827611100251)	-0.06055287989687042(0.8054883919588827)	0.043878898475993064(0.8584370474880757)	0.5853445056697474(0.008465218995982234)	0.4256253152171327(0.06924163156715765)	0.6508564527535079(0.0025451148067254263)	0.7582273656651602(0.00016865482569400526)	-0.13871817383669885(0.57114990744266)	0.7854322827202759(6.761734395813067e-05)	-0.17339771729587355(0.4777555506942869)
Trp	0.4300615595075239(0.028314786052616222)	0.6496837161118169(0.00032836048312204306)	0.39015216846504364(0.04878813258757462)	-0.5252179936567108(0.005866183213380497)	0.3759836005181932(0.05835934761329655)	0.20985120881566674(0.30351543261023817)	-0.42781391487534176(0.029243589521537938)	0.14918735925708873(0.4669915857350352)	0.27838577291381666(0.1684862581644821)	0.7939818888482307(1.2907792690169265e-06)	0.7755171937587371(3.2608487748334286e-06)	0.4432284541723666(0.02334004386899246)	0.8059881301148452(6.712524572534978e-07)	0.429548563611491(0.02852465080339663)	0.8305693402292647(1.5123119299197013e-07)	0.4860612350889364(0.011816341960887036)	0.12790697674418602(0.5334880411084921)	0.5735294117647058(0.0021904730863073754)	0.9999999999999999(2.3152321882724258e-189)	0.8787412476731017(3.5449141323895175e-09)	0.8034889804531398(7.719239069602939e-07)	0.8898640610931393(3.398068535528685e-07)	0.7666666666666666(0.00012866505735862106)	-0.2614035087719298(0.27969131340863357)	0.20350877192982456(0.4033523173766832)	0.7263157894736841(0.0004292336928359065)	0.243859649122807(0.31437156522355014)	0.2879720161671906(0.23186934925780345)	0.37894736842105264(0.10959964442893559)	-0.45721812211984775(0.04905080609394039)	0.6280701754385966(0.003983053847639697)	0.5054849104434401(0.02725825402882693)
Tyr	0.32272960964560976(0.10782678993695917)	0.5444596761634276(0.004031587845950201)	0.2452120526439558(0.2272827881562618)	-0.7205882774348883(3.2985232900953924e-05)	0.38203593373491473(0.05410670149027955)	0.05405405405405406(0.7931219349035208)	-0.5430282372031434(0.004148787786189457)	0.26591377327242166(0.1891820577760015)	0.15529331508119432(0.4487424282682616)	0.8696990932685909(8.004560504277576e-09)	0.8614911584520568(1.5939979000846655e-08)	0.5089789710150158(0.00792008932950284)	0.8824435835044262(2.4923624538189926e-09)	0.5672994781104862(0.0025080931680120317)	0.834815370298321(1.1414609141529293e-07)	0.5087239137872049(0.007956616315714317)	0.168633489724733(0.41022468569549053)	0.508636915254925(0.007969107673821786)	0.8787412476731017(3.5449141323895175e-09)	1.0(0.0)	0.8373246664385906(9.630270335698184e-08)	0.9376373324080562(3.190663292219974e-09)	0.8454788157591602(5.162126142434553e-06)	-0.1387182273000491(0.5711497576297753)	-0.05794558861900786(0.8137205715380786)	0.8007026790990178(3.81799804138317e-05)	0.2589992218576867(0.2842983190056741)	0.2904217926186292(0.22774436279226734)	0.27655849113617387(0.2517197811671445)	-0.12296883047974508(0.6159980677639344)	0.6268659132419941(0.004074586786902642)	0.8194994202685868(1.7613464614794546e-05)
Val	0.4391995959565055(0.024780332671926846)	0.37243504230023416(0.060970847170339154)	0.4151847028030158(0.03492834184478843)	-0.39021890106939133(0.04874617248643052)	0.2715141186015717(0.1796824332502455)	0.19586041737940474(0.33760400821058756)	-0.2934131779468781(0.14572933602025606)	0.09668036158231545(0.638474173788834)	0.18949889109026796(0.35383508661620766)	0.9302326125405296(6.127746588672037e-12)	0.9387825446410859(1.3346761583474446e-12)	0.4754575065261235(0.014094889609211764)	0.8133128470809652(4.404613575236582e-07)	0.4077304660281577(0.03867729282917529)	0.7500000438608021(1.027512688475116e-05)	0.5576462538487855(0.0030777791330545024)	0.18471011044899763(0.3663522468407808)	0.6440909962508566(0.0003840510488138069)	0.8034889804531397(7.719239069603009e-07)	0.8373246664385906(9.630270335698184e-08)	1.0(0.0)	0.7898201725678752(5.7648431108853126e-05)	0.9701754385964911(6.748959468606627e-12)	-0.0017543859649122807(0.9943127370369946)	0.04385964912280702(0.8584985542787698)	0.9245614035087718(1.537993346223211e-08)	0.7543859649122807(0.00019009628482990714)	0.2686568199608546(0.2660738719592759)	0.3333333333333333(0.16313885284404722)	-0.061430457866390294(0.8027219111404671)	0.7263157894736841(0.0004292336928359065)	0.5204037359252778(0.022356785240811663)
AAA	0.12554872695346794(0.6085559262470024)	0.5677929462793502(0.011216285086391638)	0.0008775779695198612(0.9971551040775597)	-0.3334796284175473(0.1629428832880832)	0.4216074187876974(0.07219674856199547)	0.3021519834645165(0.20865362797997483)	0.04216074187876974(0.863930049400311)	0.39296737463667764(0.09604080193096183)	0.15627743634767338(0.5228904724310725)	0.8810882813979406(6.32154827934244e-07)	0.8968846848492981(1.989677977405629e-07)	0.4337137840210711(0.0635674027679681)	0.7891963870432211(5.898375931129252e-05)	0.513169446883231(0.0246383127936398)	0.8275560252572293(1.2301032168663352e-05)	0.47518669492530063(0.039774688592682315)	0.5970149253731343(0.0069600146422305765)	0.2914837576821773(0.22597105884143953)	0.8898640610931393(3.398068535528685e-07)	0.9376373324080562(3.190663292219974e-09)	0.7898201725678752(5.7648431108853126e-05)	0.9999999999999999(1.6790920362932472e-134)	0.8696797677941824(1.3227903746491056e-06)	-0.2896007299415542(0.22912155662863182)	-0.061430457866390294(0.8027219111404671)	0.8468627405866661(4.805853448572835e-06)	0.2904783079110741(0.22764976548379376)	0.29556436754595866(0.21924056632950195)	0.3194383809052295(0.18249321733268695)	-0.29894644424934147(0.21376236025986495)	0.669591990743654(0.0017130317283948148)	0.6014047410008778(0.006453668070775717)
BCAA	0.23606847380084267(0.3305600084400465)	0.3719298245614035(0.11687923396377846)	0.08596491228070174(0.7263970439793996)	-0.22280701754385965(0.35921602294744404)	0.39683948569381144(0.09252112890118436)	0.31079906622922393(0.19527591304051653)	0.13081655612472987(0.5934744403179871)	0.27240815355827896(0.259196772984544)	0.06669592568350946(0.7861712279616262)	0.9666666666666668(1.7165085324141367e-11)	0.9684210526315788(1.0905558667718499e-11)	0.37209305907642115(0.11670608715535603)	0.7928010079236985(5.161883398057762e-05)	0.3905221964363383(0.09831294382566998)	0.6859649122807018(0.0011846753538876092)	0.4609308185602897(0.047010972708385654)	0.46248358993696687(0.04617732361313201)	0.455462966180808(0.05003827611100251)	0.7666666666666666(0.00012866505735862106)	0.8454788157591601(5.162126142434589e-06)	0.9701754385964911(6.748959468606627e-12)	0.8696797677941824(1.3227903746491056e-06)	1.0(0.0)	-0.09649122807017543(0.6943484389585837)	-0.0035087719298245615(0.9886257366379809)	0.9526315789473684(3.243645670651999e-10)	0.6649122807017543(0.0018958315241343054)	0.27831441806402263(0.24859799490344003)	0.3385964912280702(0.15618974502366012)	-0.12373849370230043(0.6137740457908776)	0.7456140350877193(0.0002479007969023676)	0.5713032581574297(0.010615253098145472)
Cit / Arg	-0.12373849370230043(0.6137740457908776)	-0.6824561403508772(0.0012845505066979117)	-0.0894736842105263(0.7156627488431646)	0.04035087719298246(0.8697227104002634)	0.2528534776102161(0.29628518763599676)	-0.02458297698988212(0.9204280275022952)	0.42054449921976916(0.07299396117275123)	-0.10544831750643056(0.6674608393308075)	-0.3378675182651466(0.15713985051340904)	-0.13333333333333333(0.5863244497967292)	-0.2210526315789474(0.36311000652812464)	-0.28784557400251454(0.2320835539159065)	-0.15891138697030943(0.5158196439960522)	-0.011408513603758198(0.9630283127118218)	-0.4912280701754386(0.03269231143726155)	-0.3942055953020383(0.09490487284986585)	-0.18604652953821058(0.4457030980928043)	-0.06055287989687043(0.8054883919588827)	-0.2614035087719298(0.27969131340863357)	-0.13871822730004912(0.571149757629775)	-0.0017543859649122807(0.9943127370369946)	-0.2896007299415542(0.22912155662863182)	-0.09649122807017543(0.6943484389585837)	1.0(0.0)	0.24912280701754386(0.30370908654883677)	-0.1736842105263158(0.4770171488822207)	0.19298245614035087(0.42861312244412497)	-0.15276564272283888(0.5323876063494113)	-0.10526315789473684(0.6680128800865883)	0.6248355142981411(0.00423282754198709)	-0.13684210526315788(0.5764173798364026)	0.18253621766013117(0.45448477567800194)
Cit / Orn	0.17551559390397226(0.47231042423295744)	0.2614035087719298(0.27969131340863357)	0.22982456140350876(0.34388017319891373)	0.243859649122807(0.31437156522355014)	0.6075507170356581(0.005795613513425269)	0.43108006078686145(0.06537527258856182)	0.48902564940586934(0.03360186340921529)	-0.20650295511675987(0.39631824350047606)	-0.10969724618998265(0.6548383544263894)	-0.008771929824561405(0.9715689358029987)	-0.09649122807017543(0.6943484389585837)	-0.5519965428279927(0.014269204011642602)	-0.11325728684624264(0.6443307911640203)	-0.3045195554233918(0.2049324201170903)	-0.23859649122807017(0.3252545411782847)	-0.26075514878553535(0.28092911027137124)	-0.13251427339749905(0.5886473566201562)	0.043878898475993064(0.8584370474880757)	0.20350877192982456(0.4033523173766832)	-0.05794558861900786(0.8137205715380786)	0.04385964912280702(0.8584985542787698)	-0.061430457866390294(0.8027219111404671)	-0.0035087719298245615(0.9886257366379809)	0.24912280701754386(0.30370908654883677)	1.0(0.0)	-0.06491228070175438(0.7917682134335994)	0.12631578947368421(0.6063502472896752)	0.02458297698988212(0.9204280275022952)	0.21052631578947367(0.38697323683164964)	-0.4563405441503279(0.04954266810382502)	0.0912280701754386(0.7103145534384594)	0.11847302588518127(0.6290527430603905)
Essential AA	0.3580518115641033(0.13227821511493326)	0.46315789473684205(0.04581884294386521)	0.2421052631578947(0.31797476682653447)	-0.11929824561403508(0.6266484588490696)	0.40386319340520627(0.08637819771017934)	0.4354698781064833(0.06238297216158291)	0.22036882944501474(0.3646342272162447)	0.3734627911686083(0.1152603812660903)	0.2869679960329946(0.23357376686126324)	0.9421052631578948(1.7223836464188943e-09)	0.9649122807017543(2.6387737136486033e-11)	0.5555068547060722(0.013539180979478782)	0.8419669619034625(6.1704778419450576e-06)	0.4782799933883244(0.038324577116290004)	0.7105263157894737(0.0006512672647121907)	0.551361055344499(0.014404667582938745)	0.5265467817119167(0.02055324088014021)	0.5853445056697474(0.008465218995982234)	0.7263157894736841(0.0004292336928359065)	0.8007026790990178(3.81799804138317e-05)	0.9245614035087718(1.537993346223211e-08)	0.846862740586666(4.805853448572881e-06)	0.9526315789473684(3.243645670651999e-10)	-0.1736842105263158(0.4770171488822207)	-0.06491228070175438(0.7917682134335994)	1.0(0.0)	0.6736842105263158(0.0015654497616056644)	0.4266902434672397(0.06847373430976712)	0.48947368421052634(0.03341526206953935)	-0.1720052820258928(0.48135245661207104)	0.8508771929824561(3.889959117183733e-06)	0.4580957000893676(0.04856267265105535)
Fisher ratio	0.18604652953821058(0.4457030980928043)	-0.04385964912280702(0.8584985542787698)	0.23859649122807017(0.3252545411782847)	0.06842105263157894(0.780767401593491)	0.12379284841333497(0.6136171038986711)	0.12642673880510805(0.6060314829429236)	0.17998251010449412(0.46092852627490155)	-0.1282954529661572(0.6006728287065707)	0.06055287989687043(0.8054883919588827)	0.6263157894736843(0.004116972306622232)	0.6105263157894737(0.0054973264317351046)	0.20184293298956807(0.40729498786129226)	0.4776121243748526(0.03863416073082138)	-0.07547170537870808(0.7587840366341664)	0.2368421052631579(0.32893104152682706)	0.291483870022888(0.22597087172616054)	-0.036858274719834175(0.8809188815898528)	0.42562531521713276(0.06924163156715765)	0.243859649122807(0.31437156522355014)	0.25899922185768665(0.28429831900567404)	0.7543859649122807(0.00019009628482990714)	0.2904783079110741(0.22764976548379376)	0.6649122807017543(0.0018958315241343054)	0.19298245614035087(0.42861312244412497)	0.12631578947368421(0.6063502472896752)	0.6736842105263158(0.0015654497616056644)	1.0(0.0)	0.02546094045380648(0.9175952153911355)	0.15438596491228068(0.5279958428489308)	0.08951295289102583(0.715542899508633)	0.4719298245614035(0.0413467677860647)	0.13690216324509835(0.5762484318821215)
Glucogenic AA	0.8524374998613756(3.5771555483879122e-06)	0.46180878202421416(0.04653821368409364)	0.6014049727881875(0.006453642151686281)	0.32484648165201374(0.17478496449006212)	0.5123022847100176(0.024923637553140608)	0.8066783831282953(3.0124961200263248e-05)	0.5667838312829526(0.01139404353959457)	0.6451189830198234(0.0028584216127475106)	0.6719368236928928(0.001627113659559031)	0.33011426243555997(0.16749186762261375)	0.33626000668303047(0.1592490382011617)	0.41282393089628705(0.07898208195450913)	0.40070298769771534(0.08910394782131822)	0.6236276402901357(0.00432933694163894)	0.2642670026412328(0.27426490985985735)	0.48989455184534275(0.03324070928797525)	0.6108915828475907(0.0054615926821559475)	0.6508564527535079(0.0025451148067254263)	0.2879720161671906(0.23186934925780345)	0.2904217926186292(0.22774436279226734)	0.26865681996085466(0.2660738719592759)	0.2955643675459587(0.21924056632950178)	0.27831441806402263(0.24859799490344003)	-0.1527656427228389(0.5323876063494113)	0.02458297698988212(0.9204280275022952)	0.4266902434672397(0.06847373430976712)	0.025460940453806483(0.9175952153911355)	1.0(0.0)	0.9157158928731092(3.82752644861235e-08)	-0.21914802289068855(0.3673644624722586)	0.7568045059027997(0.00017634318092776016)	0.056214322505026317(0.8191972197733557)
Non essential AA	0.8775779695198612(7.995352366584986e-07)	0.5508771929824561(0.01450849826103622)	0.6771929824561403(0.001447502479555022)	0.4473684210526316(0.05478932920175398)	0.5943812650767927(0.0072790090482855304)	0.932397198687672(6.221205184140776e-09)	0.7436350539439341(0.00026282419999508857)	0.5544824028879808(0.013749065839046322)	0.721369090945326(0.0004905662933183049)	0.343859649122807(0.1494473084091159)	0.3701754385964912(0.11875173008045027)	0.3396226742041863(0.15485898933968653)	0.3687446548482319(0.1202945705047002)	0.5546292767365523(0.013718816005185493)	0.3175438596491228(0.1852467926295408)	0.49956121097296174(0.029422833290136365)	0.6230803583591015(0.004373656257650884)	0.7582273656651601(0.00016865482569400589)	0.37894736842105264(0.10959964442893559)	0.27655849113617387(0.2517197811671445)	0.3333333333333333(0.16313885284404722)	0.31943838090522947(0.18249321733268697)	0.3385964912280702(0.15618974502366012)	-0.10526315789473684(0.6680128800865883)	0.21052631578947367(0.38697323683164964)	0.48947368421052634(0.03341526206953935)	0.15438596491228068(0.5279958428489308)	0.9157158928731091(3.827526448612398e-08)	1.0(0.0)	-0.2904783079110741(0.22764976548379376)	0.8543859649122807(3.2172936207613084e-06)	-0.0008775779695198612(0.9971551040775597)
Orn / Arg	-0.23309920983318702(0.33685603149885)	-0.7977183742935539(4.285134439671193e-05)	-0.4107064897352951(0.08068598211842129)	-0.1290039615194196(0.5986462374888294)	-0.2591128927966057(0.28407946268481)	-0.39701365269174843(0.09236505665352268)	-0.03601230035478249(0.8836341427240529)	-0.047912129569796263(0.8455675350027154)	-0.3134328358208955(0.19131754627148573)	-0.18341379562965102(0.4522810936263305)	-0.16235192436117432(0.5066519921831887)	-0.08428446005267778(0.73155548684207)	-0.2577953696128941(0.28662251512974124)	0.11545215100965758(0.6378844605052691)	-0.39578766425345746(0.09346776227173113)	-0.25603867203461206(0.29003489871134686)	-0.08779631255487269(0.7207880561317878)	-0.13871817383669885(0.57114990744266)	-0.4572181221198477(0.049050806093940455)	-0.12296883047974509(0.6159980677639344)	-0.061430457866390294(0.8027219111404671)	-0.29894644424934147(0.21376236025986495)	-0.12373849370230043(0.6137740457908776)	0.6248355142981411(0.00423282754198709)	-0.4563405441503279(0.04954266810382502)	-0.1720052820258928(0.48135245661207104)	0.08951295289102584(0.7155428995086328)	-0.21914802289068858(0.3673644624722586)	-0.2904783079110741(0.22764976548379376)	0.9999999999999999(1.6790920362932472e-134)	-0.23957878567892213(0.32320669129460367)	0.11589113257243196(0.6365981306773238)
Total AA	0.6976744857682897(0.0008970715920883174)	0.5912280701754385(0.007676472592226471)	0.5157894736842105(0.023791808770112645)	0.19122807017543858(0.43290281925098273)	0.6084286804995825(0.005706259161017456)	0.7875332271401522(6.267426518533202e-05)	0.5812118131179274(0.009057572282483018)	0.5597548187633022(0.012696103871599236)	0.5695481022183899(0.010912434408466691)	0.7315789473684211(0.00037122223001881486)	0.7736842105263159(0.00010186400382945166)	0.46687147978456617(0.04388257248647464)	0.6488149998401032(0.0026531540557152423)	0.6160597346029426(0.004976034997958353)	0.5842105263157895(0.008624534642976708)	0.5952592285407171(0.007171373432019448)	0.6976744857682897(0.0008970715920883174)	0.7854322827202759(6.761734395813067e-05)	0.6280701754385966(0.003983053847639697)	0.6268659132419941(0.004074586786902642)	0.7263157894736841(0.0004292336928359065)	0.6695919907436542(0.001713031728394809)	0.7456140350877193(0.0002479007969023676)	-0.13684210526315788(0.5764173798364026)	0.0912280701754386(0.7103145534384594)	0.8508771929824561(3.889959117183733e-06)	0.4719298245614035(0.0413467677860647)	0.7568045059027996(0.00017634318092776144)	0.8543859649122807(3.2172936207613084e-06)	-0.23957878567892213(0.32320669129460367)	1.0(0.0)	0.28433526212443505(0.23808130089603216)
Tyr / Phe	-0.22739244951712026(0.34915158935947643)	0.18604652953821058(0.4457030980928043)	-0.5265467817119167(0.02055324088014021)	-0.6967969077987698(0.0009163656250187517)	0.606060664507315(0.005949878989745353)	0.13833993428971322(0.5722102203736898)	0.07905139102269326(0.747689185008203)	0.4382421392760264(0.06054699933908406)	-0.46005267778753295(0.047487486315323936)	0.6028960650601447(0.0062886520420977355)	0.544098341102314(0.0160271233271557)	-0.06804214223002633(0.7819534938982291)	0.45586302156419783(0.04981188101212685)	0.5184372256365233(0.02295977155786921)	0.08688021898246627(0.7235920689280365)	-0.2520861024834774(0.2978031439189209)	0.39157155399473215(0.09733312069046242)	-0.17339771729587355(0.4777555506942869)	0.5054849104434401(0.02725825402882693)	0.8194994202685868(1.7613464614794546e-05)	0.5204037359252778(0.022356785240811663)	0.6014047410008778(0.006453668070775717)	0.5713032581574297(0.010615253098145472)	0.18253621766013114(0.45448477567800205)	0.11847302588518129(0.6290527430603905)	0.45809570008936756(0.04856267265105539)	0.13690216324509835(0.5762484318821215)	0.05621432250502632(0.8191972197733557)	-0.0008775779695198612(0.9971551040775597)	0.11589113257243196(0.6365981306773238)	0.28433526212443505(0.23808130089603216)	0.9999999999999999(1.6790920362932472e-134)

## Sheet: male-all_AA
	Ala	Arg	Asn	Asp	Cit	Gln	Glu	Gly	His	Ile	Leu	Lys	Met	Orn	Phe	Pro	Ser	Thr	Trp	Tyr	Val	AAA	BCAA	Cit / Arg	Cit / Orn	Essential AA	Fisher ratio	Glucogenic AA	Non essential AA	Orn / Arg	Total AA	Tyr / Phe
Ala	1.0(0.0)	0.02898960059570042(0.5747123130579461)	0.5104113954136685(2.1243821738184788e-26)	0.11542409050088198(0.025014169881119954)	0.28829172800049946(1.1945416887952403e-08)	0.2500843637437498(8.743286801863569e-07)	0.22592589542594782(9.444219809744418e-06)	0.2700944546742416(1.0029852688044395e-07)	0.16221794621968744(0.00157660925267487)	0.2803209900335627(3.091741188387898e-08)	0.2538413015976074(5.902565598497524e-07)	0.18236681213666833(0.0003721916776903449)	0.28131313572803635(2.75105705097443e-08)	0.2117109964597846(3.411473598642971e-05)	0.3915926877222957(2.88826439986817e-15)	0.6038622798937039(7.883167799430356e-39)	0.22895335365074523(7.1058000004862535e-06)	0.4829267700062305(2.009091574077897e-23)	0.3187925601402517(2.3683941589549096e-10)	0.3729167938151672(6.965005824326654e-14)	0.2768320556912998(4.6443643784940156e-08)	0.40898642952666403(1.7913343856688713e-16)	0.27803407824570364(4.7686640902615825e-08)	0.00972263577105954(0.8569945496542052)	0.04520391578208311(0.3840012880155329)	0.32781380557036816(8.578526592932588e-11)	-0.0400941796889118(0.44007965309194874)	0.880509671458115(2.4844719562223273e-122)	0.6882161735196777(1.1904062717678302e-53)	0.029888332048264587(0.5795329537763573)	0.5768083390999041(1.8375697453546155e-34)	0.13493815775052503(0.009073145327224008)
Arg	0.028989600595700424(0.5747123130579461)	1.0(0.0)	0.22441965170091882(1.0864509843816913e-05)	0.03784222221180224(0.46381125050915095)	0.09691679546900232(0.060113175121338555)	0.4834215582417235(1.785549410499923e-23)	-0.23234363567513927(5.143349056353789e-06)	0.3055889002293817(1.367049591164652e-09)	0.631378083930975(2.5152578896358433e-43)	0.28853731139978095(1.1594987082669926e-08)	0.26186985343016617(2.496103100097941e-07)	0.33094672565500793(4.364897339602993e-11)	0.6223911323519036(8.28602223907147e-42)	0.1354973338610668(0.008430967819141093)	0.39435044854092133(1.7740171914467558e-15)	0.1965552352367148(0.00012239675185931812)	0.4325842002068083(1.2669005473054797e-18)	0.225398881244487(9.919776383635363e-06)	0.2375188659679265(3.110726784220703e-06)	0.32171858675867043(1.5871443450887355e-10)	0.2640836564000522(1.958794449048438e-07)	0.38718891638960334(8.667822256199335e-15)	0.2725922594397356(8.864411944877425e-08)	-0.8923465318695966(6.845836531934409e-121)	-0.14108034389718851(0.006348202376260292)	0.32871059939802516(7.570407245880111e-11)	-0.0014338186552385575(0.9779822120282708)	0.184152537652479(0.0003498767026494081)	0.33617910137384344(2.630446762436857e-11)	-0.8299508064474055(3.2518777740655895e-89)	0.3648353042478374(3.470470872549904e-13)	0.05108018237623499(0.3251875842216544)
Asn	0.5104113954136685(2.1243821738184788e-26)	0.22441965170091882(1.0864509843816913e-05)	1.0(0.0)	0.1433777541443004(0.00528593345373283)	0.32940881697562474(5.429053649224732e-11)	0.5384994656032073(9.856330769178752e-30)	0.2245462070364548(1.0737767182790463e-05)	0.47334884349742984(1.898537843132856e-22)	0.45699958708898053(7.483969616193703e-21)	0.47171804363874026(2.763532709460978e-22)	0.4374123312956056(4.744320070432036e-19)	0.6033154739288755(9.586187952366191e-39)	0.5312261342642423(7.708746156078218e-29)	0.5184439047672915(2.5433751913313355e-27)	0.4476493004752349(5.609079106914134e-20)	0.4265847003990369(4.2012501399656875e-18)	0.5681338941872989(1.318557214747233e-33)	0.6640794542158814(2.6943808879738204e-49)	0.41788695681454774(2.2906949659074127e-17)	0.37546195965790125(4.567868844044151e-14)	0.48723286081000067(7.150973770967179e-24)	0.4671798732827146(1.2787033470866726e-21)	0.48264960756984343(3.666901816773732e-23)	-0.1628767667307225(0.0023733488865003353)	-0.28981784606988176(1.1886507567825142e-08)	0.5772829405736136(1.5766586815637107e-34)	0.22815143528704562(8.571905510646449e-06)	0.650417810554531(3.1207416307549616e-46)	0.7208640261544587(4.8736715786846723e-61)	0.02757424730143737(0.6092447900475058)	0.7117280028240721(7.2280707260089355e-59)	0.07743546663017788(0.13550267778037015)
Asp	0.115424090500882(0.025014169881119958)	0.03784222221180223(0.4638112505091513)	0.1433777541443004(0.00528593345373283)	0.9999999999999999(0.0)	0.2951587620357177(5.139610297284973e-09)	0.19895280278633778(0.00010062324176614163)	0.14925547914556103(0.0036762789036929623)	-0.03888595151735674(0.4515664182159955)	0.08734465129274424(0.09035413008113845)	0.1738612527179984(0.0006978525048505121)	0.18905317428389143(0.00022258029888294078)	0.023960336171986504(0.6428288212174031)	0.03822391156936743(0.4593121137579542)	0.2161575224746175(2.303549404689549e-05)	0.21652412464470092(2.2293475025035652e-05)	0.13149835015213385(0.010592416379508186)	0.16419410399442083(0.0013779732057563859)	0.16206418974581202(0.0015931155586375817)	0.03818226773408062(0.4598018011538303)	0.03602066357360728(0.4856159430092677)	0.20801813692547516(4.6977049211774156e-05)	0.12348835580329387(0.017028541483694818)	0.19992882377531052(0.00010122888290495309)	-0.03789107165324899(0.4823571415809792)	0.021334771018878845(0.6812876534014303)	0.18073599080030486(0.00045181780274498184)	0.1872491999709886(0.00027641069644488537)	0.1325896507209885(0.010363345203856627)	0.32176833010805755(1.9715472685966486e-10)	0.013425762561614776(0.8034836855354321)	0.27913554318706724(4.1993495871048727e-08)	-0.15201897267099526(0.003247922277645988)
Cit	0.2882917280004995(1.1945416887952228e-08)	0.09691679546900232(0.060113175121338555)	0.3294088169756248(5.4290536492246924e-11)	0.2951587620357177(5.139610297284973e-09)	1.0(0.0)	0.2826268137706822(2.3553594376052274e-08)	0.37204236289119014(8.044422307653137e-14)	0.265746963708543(1.630274348803676e-07)	0.1624372463063817(0.001553337867877985)	0.3483232740964048(3.4048285976951934e-12)	0.3618550395324082(4.175232037289477e-13)	0.2618043937640969(2.5139738000952114e-07)	0.2075979768487924(4.870124513410834e-05)	0.4779391905786119(6.527772699511187e-23)	0.3293986878634206(5.43683846195461e-11)	0.1708469368583304(0.0008661155778864289)	0.2332945257663778(4.693471943553567e-06)	0.27272647359329766(7.443085718990772e-08)	0.3167849214902356(3.109181837910166e-10)	0.23150746235178393(5.5726717836806315e-06)	0.42525375165029616(5.463605098965135e-18)	0.3280722514836239(8.27530743947999e-11)	0.3990817669492669(1.0816893181312453e-15)	0.206487123176304(0.00010939189537146834)	0.2488149142969693(1.138668822116026e-06)	0.3997950011142128(9.522135042496526e-16)	0.2645114980681283(2.1713008196695523e-07)	0.3487582453060061(4.152995115390188e-12)	0.46475599096886117(2.1949701070762598e-21)	0.06565573749762188(0.22316218322398867)	0.47670708823404534(1.465916613534444e-22)	-0.001597855954175845(0.9754639977528266)
Gln	0.2500843637437498(8.743286801863569e-07)	0.48342155824172345(1.785549410499923e-23)	0.5384994656032073(9.856330769178752e-30)	0.19895280278633776(0.00010062324176614163)	0.2826268137706822(2.3553594376052274e-08)	0.9999999999999999(0.0)	-0.11206758611356595(0.02958587360463971)	0.503758023345615(1.181644082951326e-25)	0.7765704133846578(3.0498724734882586e-77)	0.39304962631772244(2.2338427583263455e-15)	0.4057772698639319(2.2414019454772277e-16)	0.5258376094958579(3.427365393470192e-28)	0.7304205299577216(4.5422845101548856e-64)	0.5882744938289803(1.8005476971755918e-36)	0.3585545969608256(7.030583494666059e-13)	0.33025655320994607(4.8146075783215174e-11)	0.6857059607017602(1.1202817515502252e-53)	0.44207486957503817(1.8101667037759247e-19)	0.2981482510052881(3.5352350750886878e-09)	0.3529218993689385(1.6874156920367537e-12)	0.44919127348455185(4.040939776713954e-20)	0.3722679824404843(1.0500158079157259e-13)	0.43459432855478414(1.288460952805104e-18)	-0.3782722403119039(3.2597826963966577e-13)	-0.4203165480681205(2.1255628387378934e-17)	0.4989734847701671(7.069331137608328e-25)	0.22024906606979497(1.7686285491054994e-05)	0.48005802610160775(6.732840961118437e-23)	0.7378039591342745(2.650589187990775e-65)	-0.12027841405075353(0.02526413857926028)	0.6863283575647057(2.972067109685526e-53)	0.1271241611300418(0.01401375818387942)
Glu	0.22592589542594782(9.444219809744418e-06)	-0.23234363567513927(5.143349056353789e-06)	0.22454620703645478(1.0737767182790522e-05)	0.14925547914556103(0.0036762789036929623)	0.37204236289119014(8.044422307653137e-14)	-0.11206758611356596(0.02958587360463966)	1.0(0.0)	0.20640247157053862(5.393993170993155e-05)	-0.18210938242773447(0.0003794982806355135)	0.2551456454376326(5.142388913893112e-07)	0.259996419859842(3.059160159852607e-07)	0.18606298979025837(0.00028072990774055987)	-0.17589073811176037(0.0006021975315348791)	0.12572549711421288(0.01457618172903981)	0.21178553455585686(3.389318721189192e-05)	0.14097339230585507(0.0061099084588591744)	-0.025462544865768186(0.6221317470582843)	0.10200049401784392(0.047807091671725824)	0.2295623871821547(6.70739474926973e-06)	0.16419268529273398(0.001378107165923187)	0.2917071951264226(7.874942920862153e-09)	0.22345143054389838(1.3228951643208666e-05)	0.279073380728969(4.2296514421022195e-08)	0.2862330959984742(6.001107675916068e-08)	0.19286417421737015(0.0001785582709562537)	0.25539850341799375(5.758157306687538e-07)	0.21172784053855567(3.751941124797816e-05)	0.22586861916290937(1.0595174987464835e-05)	0.25822721993253556(4.2708812189225303e-07)	0.20848742500516315(9.342005246632142e-05)	0.28120374789697866(3.302566066200591e-08)	0.03857835129975024(0.4575739859053264)
Gly	0.2700944546742416(1.0029852688044395e-07)	0.3055889002293816(1.3670495911646618e-09)	0.4733488434974299(1.898537843132856e-22)	-0.03888595151735674(0.4515664182159955)	0.265746963708543(1.630274348803676e-07)	0.5037580233456149(1.181644082951377e-25)	0.20640247157053862(5.393993170993155e-05)	1.0(0.0)	0.4658171139118277(1.057271689250489e-21)	0.34062567475002004(1.0749834103467613e-11)	0.3471723864193014(4.051548541694962e-12)	0.5689029915595855(1.0334820047357311e-33)	0.5433878658874268(2.404594348937025e-30)	0.5573044245833111(3.8087089193111e-32)	0.3856242440867887(8.166242792338216e-15)	0.2763303612047883(4.921945963023927e-08)	0.6868508347133284(6.40811802749362e-54)	0.4511452860733795(2.660580477527761e-20)	0.33032843936115563(4.7657380352256525e-11)	0.30959761257744134(8.102249471599024e-10)	0.39301095524128193(2.249165855831567e-15)	0.3671254649099933(2.409012592361121e-13)	0.37488673782872445(6.84013349091718e-14)	-0.18192291772209077(0.0006735327444893136)	-0.3902412231119858(5.121718543622299e-15)	0.46202705349438916(4.012295397318535e-21)	0.16139319181924563(0.0017654993476114284)	0.6446436565813788(3.431826450694877e-45)	0.6476642130715419(9.854570202737603e-46)	0.018022945265390018(0.7383341853075731)	0.6142941721028474(4.549836512614787e-40)	0.052068918071889965(0.3158979836057048)
His	0.16221794621968746(0.0015766092526748625)	0.631378083930975(2.5152578896358433e-43)	0.4569995870889806(7.483969616193703e-21)	0.08734465129274423(0.09035413008113856)	0.16243724630638168(0.0015533378678779894)	0.7765704133846578(3.0498724734882586e-77)	-0.18210938242773447(0.0003794982806355135)	0.4658171139118277(1.057271689250489e-21)	1.0(0.0)	0.30346476391639665(1.7979384966600817e-09)	0.2849049739328503(1.795841049054849e-08)	0.4478775433524471(5.3438932690474595e-20)	0.8559068073773947(1.913019011184457e-109)	0.5063483898810817(6.085246988324444e-26)	0.35582228594872706(1.0773942926459158e-12)	0.24016667174189463(2.394387701423301e-06)	0.6948342623740589(1.2115517123630602e-55)	0.33590882345585144(2.1410784308676143e-11)	0.21858018559535627(1.853433568525578e-05)	0.3289252739036504(5.8130718535572187e-11)	0.35738508357660054(8.444207423160905e-13)	0.3548146915884872(1.6573278610853985e-12)	0.329768617292657(6.528847778477954e-11)	-0.5311170964570173(1.411039016625366e-26)	-0.4570508793708642(1.1886992788045115e-20)	0.4062991059916935(2.93517818405907e-16)	0.07942681160435903(0.12570566411797482)	0.40334253771217876(5.027507580105813e-16)	0.6081005912467674(4.3252710675784296e-39)	-0.2596078814245414(9.79554110566402e-07)	0.5657001087560465(6.171196048036041e-33)	0.1040624689149441(0.04459119623626832)
Ile	0.2803209900335627(3.091741188387898e-08)	0.28853731139978095(1.1594987082669926e-08)	0.4717180436387402(2.763532709460978e-22)	0.1738612527179984(0.0006978525048505121)	0.34832327409640484(3.4048285976951684e-12)	0.3930496263177225(2.2338427583262816e-15)	0.2551456454376326(5.142388913893112e-07)	0.34062567475002004(1.0749834103467613e-11)	0.3034647639163967(1.7979384966600358e-09)	1.0(0.0)	0.9466963663365161(1.4080229814746367e-186)	0.6866500008174289(7.069162587063817e-54)	0.5195050954601573(1.9133084691576737e-27)	0.5015993223574392(2.0454790527447286e-25)	0.6155310814855425(1.1069302199041426e-40)	0.5290716327165677(1.4042961634412307e-28)	0.5445427312749981(1.7172360600641078e-30)	0.6281309780499337(9.009712339816714e-43)	0.6807684361405497(1.2102700159064925e-52)	0.6423464380439595(3.0138015337413386e-45)	0.9241174519557674(9.305490985919885e-159)	0.7128362144458039(3.982834683351619e-59)	0.9705768839994222(1.6545457132242055e-231)	-0.23016287815208014(1.532428858409254e-05)	-0.23361603382041254(5.115777174719114e-06)	0.9479789026885207(1.6188539095661512e-186)	0.6644391079553468(7.393084525488108e-49)	0.4251561383729788(8.342105718834678e-18)	0.5982510371901477(1.4052961491202992e-37)	-0.06710734746729827(0.21307452137747068)	0.8029496795750638(2.1910495753123086e-85)	0.25412304199028546(6.581036324347916e-07)
Leu	0.2538413015976074(5.902565598497524e-07)	0.26186985343016617(2.496103100097941e-07)	0.4374123312956055(4.744320070432036e-19)	0.1890531742838914(0.00022258029888294137)	0.3618550395324082(4.175232037289477e-13)	0.4057772698639319(2.2414019454772277e-16)	0.25999641985984207(3.059160159852583e-07)	0.3471723864193014(4.051548541694962e-12)	0.2849049739328503(1.795841049054849e-08)	0.9466963663365161(1.4080229814746367e-186)	1.0(0.0)	0.6958771484953016(7.145444824705997e-56)	0.49601218882543524(8.313316812839792e-25)	0.49475553335874206(1.1355599644110274e-24)	0.6273913693824359(1.2022965773594818e-42)	0.5198480339561049(1.744780332896032e-27)	0.5509786316071413(2.5677377376872797e-31)	0.6269235790127834(1.442408071611675e-42)	0.6443365222368704(1.3244461205908184e-45)	0.6358147743335066(4.2924688445956675e-44)	0.913696528753176(1.0235410831552134e-148)	0.7009504394196133(2.0593804841137395e-56)	0.9711246164284527(5.333069540832285e-233)	-0.20820301877182754(9.554889963853035e-05)	-0.2163711019878135(2.4996925971940342e-05)	0.9470430604170899(4.0487106563749426e-185)	0.6757397151341772(4.435229653547639e-51)	0.41066546460290226(1.312801909376972e-16)	0.5956363297713428(3.4702304790026497e-37)	-0.051552488560152356(0.33902298387090835)	0.7991004066895564(5.359135533777983e-84)	0.2320922019899749(5.915224733472693e-06)
Lys	0.18236681213666833(0.0003721916776903449)	0.33094672565500793(4.364897339602993e-11)	0.6033154739288755(9.586187952366191e-39)	0.023960336171986504(0.6428288212174031)	0.26180439376409687(2.513973800095225e-07)	0.5258376094958579(3.427365393470192e-28)	0.18606298979025834(0.00028072990774056134)	0.5689029915595855(1.0334820047357311e-33)	0.4478775433524471(5.3438932690474595e-20)	0.6866500008174289(7.069162587063817e-54)	0.6958771484953015(7.145444824706302e-56)	1.0(0.0)	0.6321233834727347(1.8726789588907393e-43)	0.6765963711987216(8.718981296059963e-52)	0.5128301260818302(1.1277842355363904e-26)	0.35694475861912245(9.045482833590503e-13)	0.6925343659951393(3.851161853578757e-55)	0.6881011713243862(3.4713720612953026e-54)	0.5671300052585021(1.8104057754372135e-33)	0.6277139052190062(1.0602560841147937e-42)	0.7189410413241538(3.2947616704033784e-61)	0.6186121516035653(9.188048431793005e-41)	0.7203105702948903(6.635101202640937e-61)	-0.25826732440171474(1.1186628059184237e-06)	-0.5141503162748774(1.479595737533669e-26)	0.825076957051935(5.196414568029979e-94)	0.41483177439510827(6.025230893418352e-17)	0.43726160679970627(7.519434615656978e-19)	0.615206370256536(3.2517424985543477e-40)	0.03778160090805194(0.48362423763545603)	0.755814508301664(3.239631335447556e-70)	0.3604046658361856(6.975204891498845e-13)
Met	0.2813131357280363(2.75105705097443e-08)	0.6223911323519036(8.28602223907147e-42)	0.5312261342642423(7.708746156078218e-29)	0.03822391156936743(0.4593121137579542)	0.20759797684879236(4.8701245134108453e-05)	0.7304205299577214(4.5422845101552735e-64)	-0.17589073811176034(0.0006021975315348791)	0.5433878658874268(2.404594348937025e-30)	0.8559068073773947(1.913019011184457e-109)	0.5195050954601574(1.9133084691576184e-27)	0.49601218882543524(8.313316812839792e-25)	0.6321233834727347(1.8726789588907393e-43)	0.9999999999999999(0.0)	0.5597836025124059(1.7828180544764827e-32)	0.49922823469932065(3.720527066779597e-25)	0.3981976794207207(8.919282940966156e-16)	0.7459233997964634(3.5614336543875213e-68)	0.5148936103759537(6.544359910547265e-27)	0.4056147786155675(2.3096155877002467e-16)	0.49777474437891467(5.356355241913762e-25)	0.5456781920377024(1.2317481406344989e-30)	0.5309121835667683(1.6403718218331145e-28)	0.5372820279711543(2.772710121402949e-29)	-0.5383867923904228(2.1397165179745653e-27)	-0.4675810708833666(1.1688231950134575e-21)	0.6228082143207925(1.895159479600071e-41)	0.2164394335410205(2.4846340070305123e-05)	0.527951011826986(3.7008816369175116e-28)	0.685191351607611(5.13958132739503e-53)	-0.25187514666686406(2.0859880936698564e-06)	0.7102554058591807(1.5887873490017313e-58)	0.1902778573775507(0.0002187069295668707)
Orn	0.21171099645978464(3.4114735986429596e-05)	0.1354973338610668(0.008430967819141093)	0.5184439047672915(2.5433751913313355e-27)	0.2161575224746175(2.303549404689549e-05)	0.4779391905786119(6.527772699511187e-23)	0.5882744938289803(1.8005476971755918e-36)	0.12572549711421288(0.01457618172903981)	0.5573044245833111(3.8087089193111e-32)	0.5063483898810817(6.085246988324444e-26)	0.5015993223574392(2.0454790527447286e-25)	0.4947555333587421(1.1355599644110111e-24)	0.6765963711987216(8.718981296059963e-52)	0.5597836025124058(1.782818054476534e-32)	1.0(0.0)	0.36271961719840723(3.6388468687368366e-13)	0.21486244483468048(2.584858982976927e-05)	0.6816054529230948(8.111631685776209e-53)	0.5159960195890666(4.885747361591969e-27)	0.36999002762964467(1.1262036706876225e-13)	0.43071322223350494(1.845946536841603e-18)	0.5555921857919336(6.409966765444772e-32)	0.42062150861227265(2.004798100619643e-17)	0.5393182689039099(1.5582157847948185e-29)	-0.00902818292396992(0.8671107059757543)	-0.6784835158005063(1.2370490430173704e-51)	0.6095295415250207(2.5839332665283623e-39)	0.3380483541245031(2.0099004400342586e-11)	0.45933497029698894(7.236471883650732e-21)	0.6553634818279136(3.838710161036551e-47)	0.3549107608465089(1.0426942153016862e-11)	0.6860502981798052(3.398843992545022e-53)	0.2340054607809219(4.928647947525009e-06)
Phe	0.3915926877222957(2.88826439986817e-15)	0.39435044854092133(1.7740171914467558e-15)	0.4476493004752349(5.609079106914134e-20)	0.2165241246447009(2.2293475025035652e-05)	0.3293986878634206(5.43683846195461e-11)	0.3585545969608256(7.030583494666059e-13)	0.21178553455585689(3.389318721189192e-05)	0.3856242440867887(8.166242792338216e-15)	0.355822285948727(1.0773942926459237e-12)	0.6155310814855425(1.1069302199041426e-40)	0.6273913693824359(1.2022965773594818e-42)	0.5128301260818303(1.1277842355363583e-26)	0.4992282346993206(3.72052706677965e-25)	0.36271961719840723(3.6388468687368366e-13)	0.9999999999999999(0.0)	0.5625839883865726(7.505469953076898e-33)	0.4871418975512794(7.309843245525229e-24)	0.5078042637195563(4.1803390687925674e-26)	0.6188321971368745(3.205221751696959e-41)	0.6720039640929202(7.38296732343014e-51)	0.6119564656605677(4.167167792201603e-40)	0.8785705806511175(4.073161155673547e-121)	0.6346909742804507(1.8989314969680266e-43)	-0.3087148501871884(4.4769376630940145e-09)	-0.16930312390061986(0.0010287670769966765)	0.6936593262139026(8.180246715471749e-55)	0.04428133621994584(0.39379097499065474)	0.5134306535088504(1.785185612978937e-26)	0.6207165031361402(4.1754136977734157e-41)	-0.19227065666740734(0.0003217635538917792)	0.7031655223229798(6.580790151592486e-57)	-0.02593647988071308(0.6175544134709977)
Pro	0.6038622798937039(7.883167799430356e-39)	0.1965552352367148(0.00012239675185931812)	0.4265847003990369(4.2012501399656875e-18)	0.13149835015213387(0.010592416379508179)	0.17084693685833036(0.000866115577886433)	0.33025655320994607(4.8146075783215174e-11)	0.14097339230585507(0.0061099084588591744)	0.2763303612047884(4.92194596302387e-08)	0.24016667174189463(2.394387701423301e-06)	0.5290716327165678(1.4042961634412006e-28)	0.5198480339561049(1.744780332896032e-27)	0.35694475861912245(9.045482833590503e-13)	0.3981976794207207(8.919282940966156e-16)	0.21486244483468045(2.584858982976941e-05)	0.5625839883865726(7.505469953076898e-33)	1.0(0.0)	0.4481270174982958(5.068148123222394e-20)	0.5286802243792629(1.5652336974775477e-28)	0.4779003570164496(6.587442736296232e-23)	0.5294101577834855(1.2783659817722045e-28)	0.511130999832058(1.7605320941548087e-26)	0.5862432148935512(8.346450623720902e-36)	0.5268848669314795(4.950868626607632e-28)	-0.17502184168476617(0.0010789702709833862)	-0.07710519930732007(0.13718283642751106)	0.55219977275727(3.70827045013394e-31)	0.17704112950751869(0.0005927113324503145)	0.6231358795672538(1.673675092198016e-41)	0.6631849180468228(1.2866305621314791e-48)	-0.10096873246996513(0.06063775644520011)	0.66371596963622(1.0179087310688749e-48)	0.14207399071181637(0.005984106464800326)
Ser	0.22895335365074523(7.1058000004862535e-06)	0.4325842002068084(1.2669005473054797e-18)	0.5681338941872989(1.318557214747233e-33)	0.16419410399442083(0.0013779732057563859)	0.2332945257663778(4.693471943553567e-06)	0.6857059607017602(1.1202817515502252e-53)	-0.02546254486576819(0.6221317470582842)	0.6868508347133284(6.40811802749362e-54)	0.6948342623740589(1.2115517123630602e-55)	0.5445427312749981(1.7172360600641078e-30)	0.5509786316071413(2.5677377376872797e-31)	0.6925343659951392(3.851161853578757e-55)	0.7459233997964634(3.5614336543875213e-68)	0.6816054529230948(8.111631685776209e-53)	0.48714189755127935(7.30984324552544e-24)	0.44812701749829575(5.06814812322254e-20)	1.0(0.0)	0.6508895131001042(8.457532916863186e-47)	0.4518318013923037(2.2957726603333193e-20)	0.46721410101974103(7.71350788882066e-22)	0.5799731344358761(2.8857106899389553e-35)	0.5099299305698631(4.4215514931156385e-26)	0.578274617257042(1.1439916253107117e-34)	-0.35964062953165693(5.2873794124341875e-12)	-0.5508921761085088(5.459956878430612e-31)	0.6650983226019529(5.519257720916602e-49)	0.29672609678267786(5.107727100458294e-09)	0.5806962811161295(5.202506722228032e-35)	0.7373469652801159(3.489097270393194e-65)	-0.05265410795112294(0.3287888502873011)	0.7637864680793718(1.573731019772563e-72)	0.16493135736525744(0.001390668203617782)
Thr	0.4829267700062306(2.0090915740778824e-23)	0.225398881244487(9.919776383635363e-06)	0.6640794542158813(2.6943808879739362e-49)	0.16206418974581202(0.0015931155586375817)	0.2727264735932976(7.44308571899083e-08)	0.4420748695750382(1.8101667037758857e-19)	0.10200049401784392(0.047807091671725824)	0.4511452860733795(2.660580477527761e-20)	0.3359088234558514(2.1410784308676372e-11)	0.6281309780499338(9.00971233981646e-43)	0.6269235790127833(1.442408071611716e-42)	0.6881011713243862(3.4713720612953026e-54)	0.5148936103759537(6.544359910547265e-27)	0.5159960195890666(4.885747361591969e-27)	0.5078042637195563(4.1803390687925674e-26)	0.5286802243792629(1.5652336974775477e-28)	0.6508895131001042(8.457532916863186e-47)	1.0(0.0)	0.5495681430320546(3.907948984549321e-31)	0.6049482199333467(5.339674072101426e-39)	0.605952020682317(3.7200315689985e-39)	0.6147095289821626(3.905085808017095e-40)	0.6336973655488698(2.8120405756965608e-43)	-0.16122811747133747(0.0026308932530979133)	-0.31457607669760335(5.180894393085875e-10)	0.7338733823512641(2.7666460494620986e-64)	0.29124141905327156(1.0006052868630476e-08)	0.6364596974571131(9.406594161503203e-44)	0.685122673632308(5.312032926140857e-53)	0.032438647183895074(0.5475945879440918)	0.7593969011239043(3.0339322802437807e-71)	0.31587506457018993(4.359600665045076e-10)
Trp	0.3187925601402517(2.3683941589549096e-10)	0.23751886596792648(3.110726784220709e-06)	0.41788695681454774(2.2906949659074127e-17)	0.03818226773408063(0.4598018011538303)	0.3167849214902357(3.1091818379101425e-10)	0.2981482510052881(3.5352350750886878e-09)	0.2295623871821547(6.70739474926973e-06)	0.33032843936115563(4.7657380352256525e-11)	0.21858018559535625(1.853433568525578e-05)	0.6807684361405497(1.2102700159064925e-52)	0.6443365222368704(1.3244461205908184e-45)	0.5671300052585021(1.8104057754372135e-33)	0.4056147786155675(2.3096155877002467e-16)	0.3699900276296446(1.1262036706876306e-13)	0.6188321971368745(3.205221751696959e-41)	0.4779003570164496(6.587442736296232e-23)	0.4518318013923037(2.2957726603333193e-20)	0.5495681430320547(3.907948984549209e-31)	1.0(0.0)	0.6988773454103795(1.5445731692299827e-56)	0.670328685881337(1.5941443345374933e-50)	0.8083784195139333(2.1347059959669334e-87)	0.6795969373413557(7.338954209642742e-52)	-0.18186391760027454(0.0006763005728500586)	-0.1616043022958497(0.0017407683859607585)	0.7204918674570755(5.9977909541296324e-61)	0.17823153407199607(0.0005433946377166435)	0.4220552458857125(1.521575269552614e-17)	0.509065786712322(5.522136975687513e-26)	-0.079241646579906(0.1413019851076761)	0.6481969606912372(7.896311321706218e-46)	0.36132701364974107(6.037133029284053e-13)
Tyr	0.37291679381516724(6.965005824326604e-14)	0.3217185867586704(1.5871443450887355e-10)	0.3754619596579013(4.567868844044068e-14)	0.036020663573607274(0.4856159430092679)	0.2315074623517839(5.572671783680662e-06)	0.3529218993689385(1.6874156920367537e-12)	0.16419268529273398(0.001378107165923187)	0.30959761257744134(8.102249471599024e-10)	0.3289252739036504(5.8130718535572187e-11)	0.6423464380439595(3.0138015337413386e-45)	0.6358147743335066(4.2924688445956675e-44)	0.6277139052190062(1.0602560841147937e-42)	0.49777474437891467(5.356355241913762e-25)	0.4307132222335049(1.8459465368416292e-18)	0.6720039640929203(7.382967323430033e-51)	0.5294101577834857(1.2783659817721587e-28)	0.4672141010197411(7.71350788882066e-22)	0.6049482199333466(5.33967407210158e-39)	0.6988773454103795(1.5445731692299827e-56)	0.9999999999999999(0.0)	0.6252411372946746(2.7693820837641325e-42)	0.9133953455071332(6.994292639388785e-147)	0.6460800827105587(1.8993071917151446e-45)	-0.23256235387030577(1.240630429456571e-05)	-0.29228875917184327(8.809949632671222e-09)	0.7130665389973182(3.517580713594867e-59)	0.03977384441576045(0.4437444993712757)	0.466521169119486(1.481578775307669e-21)	0.589644974507803(2.6700724568356725e-36)	-0.08596439664828262(0.11044419988043545)	0.6931819134523073(1.037056785459308e-54)	0.6865283146192412(2.698443821497736e-53)
Val	0.27683205569129987(4.644364378493963e-08)	0.2640836564000522(1.958794449048438e-07)	0.48723286081000067(7.150973770967179e-24)	0.2080181369254752(4.697704921177388e-05)	0.4252537516502962(5.4636050989650155e-18)	0.4491912734845519(4.0409397767138095e-20)	0.2917071951264226(7.874942920862153e-09)	0.39301095524128193(2.249165855831567e-15)	0.3573850835766006(8.444207423160812e-13)	0.9241174519557674(9.305490985919885e-159)	0.9136965287531759(1.0235410831555046e-148)	0.7189410413241538(3.2947616704033784e-61)	0.5456781920377024(1.2317481406344989e-30)	0.5555921857919336(6.409966765444772e-32)	0.6119564656605677(4.167167792201603e-40)	0.511130999832058(1.7605320941548087e-26)	0.579973134435876(2.8857106899390376e-35)	0.605952020682317(3.7200315689985e-39)	0.670328685881337(1.5941443345374933e-50)	0.6252411372946745(2.7693820837643297e-42)	1.0(0.0)	0.696967423510616(1.5603706128728599e-55)	0.9797646239760409(2.6992785951196392e-261)	-0.18873630475044073(0.0004159236140938699)	-0.2303246537392668(6.991704769078221e-06)	0.9584468019776935(3.4359792811438715e-204)	0.6943267229036343(5.8666353169104e-55)	0.4472417549359917(9.605846604857365e-20)	0.6432544611768(6.063154701507287e-45)	-0.01947967855964003(0.7180501044049651)	0.8348711594832177(3.1609976046204145e-98)	0.24461011270353722(1.7427343897277196e-06)
AAA	0.40898642952666403(1.7913343856688713e-16)	0.38718891638960334(8.667822256199335e-15)	0.46717987328271454(1.2787033470866818e-21)	0.12348835580329387(0.017028541483694818)	0.3280722514836239(8.27530743947999e-11)	0.3722679824404843(1.0500158079157259e-13)	0.22345143054389838(1.3228951643208666e-05)	0.3671254649099933(2.409012592361121e-13)	0.3548146915884872(1.6573278610853985e-12)	0.712836214445804(3.982834683351278e-59)	0.7009504394196133(2.0593804841137395e-56)	0.6186121516035653(9.188048431793005e-41)	0.5309121835667682(1.6403718218331379e-28)	0.4206215086122726(2.004798100619643e-17)	0.8785705806511176(4.073161155672851e-121)	0.5862432148935512(8.346450623720902e-36)	0.5099299305698631(4.4215514931156385e-26)	0.6147095289821626(3.905085808017095e-40)	0.8083784195139333(2.1347059959669334e-87)	0.9133953455071332(6.994292639388785e-147)	0.696967423510616(1.5603706128728599e-55)	1.0(0.0)	0.7163190269871952(6.007472247679929e-60)	-0.28476294578140404(7.056682904334207e-08)	-0.21185350991583585(3.711359601324821e-05)	0.7813445459857882(5.789715666657797e-78)	0.05448146238136212(0.293966552156489)	0.5226738299582994(1.5469992196265695e-27)	0.6464372534198778(1.6386799627261892e-45)	-0.16918372796521267(0.0015863275572109363)	0.7603129325740607(1.6448210947529783e-71)	0.3881799961508913(7.311025902593083e-15)
BCAA	0.27803407824570364(4.7686640902615825e-08)	0.2725922594397356(8.864411944877425e-08)	0.4826496075698435(3.666901816773705e-23)	0.19992882377531052(0.00010122888290495309)	0.39908176694926695(1.0816893181312143e-15)	0.4345943285547842(1.2884609528050762e-18)	0.279073380728969(4.2296514421022195e-08)	0.3748867378287244(6.840133490917303e-14)	0.329768617292657(6.528847778477954e-11)	0.9705768839994221(1.6545457132253342e-231)	0.9711246164284527(5.333069540832285e-233)	0.7203105702948903(6.635101202640937e-61)	0.5372820279711543(2.772710121402949e-29)	0.5393182689039099(1.5582157847948185e-29)	0.6346909742804507(1.8989314969680266e-43)	0.5268848669314795(4.950868626607632e-28)	0.578274617257042(1.1439916253107117e-34)	0.6336973655488698(2.8120405756965608e-43)	0.6795969373413556(7.338954209643267e-52)	0.6460800827105588(1.8993071917150634e-45)	0.9797646239760409(2.6992785951196392e-261)	0.7163190269871952(6.007472247679929e-60)	0.9999999999999999(0.0)	-0.20741990749875863(0.0001016487740273378)	-0.23265349809096736(5.607807974744046e-06)	0.9760147263457774(9.468075603740923e-248)	0.6988738063152607(5.94417455853711e-56)	0.4422334480031431(2.720658177235338e-19)	0.6341389431779897(2.362216895619794e-43)	-0.03920459775916659(0.4672944365828443)	0.8369176815755833(3.836146193273271e-99)	0.24438777170220863(1.7820191891857716e-06)
Cit / Arg	0.00972263577105954(0.8569945496542052)	-0.8923465318695964(6.845836531935577e-121)	-0.16287676673072252(0.0023733488865003314)	-0.03789107165324898(0.4823571415809792)	0.206487123176304(0.00010939189537146834)	-0.3782722403119039(3.2597826963966577e-13)	0.2862330959984742(6.001107675916068e-08)	-0.18192291772209077(0.0006735327444893136)	-0.5311170964570173(1.411039016625366e-26)	-0.2301628781520801(1.5324288584092608e-05)	-0.2082030187718275(9.554889963853062e-05)	-0.25826732440171474(1.1186628059184237e-06)	-0.5383867923904228(2.1397165179745653e-27)	-0.009028182923969922(0.8671107059757543)	-0.3087148501871884(4.4769376630940145e-09)	-0.17502184168476614(0.001078970270983389)	-0.3596406295316569(5.287379412434187e-12)	-0.1612281174713375(0.002630893253097908)	-0.18186391760027454(0.0006763005728500586)	-0.23256235387030583(1.240630429456564e-05)	-0.18873630475044073(0.0004159236140938699)	-0.28476294578140404(7.056682904334207e-08)	-0.20741990749875863(0.0001016487740273378)	1.0(0.0)	0.22430818634729346(2.5418010523886287e-05)	-0.25316107126657994(1.8426874911598953e-06)	-0.018305587334668794(0.7343838572814569)	-0.10736503718839797(0.04597202447023944)	-0.23042526399725916(1.4976010897577095e-05)	0.8242090393206208(5.767052466771804e-87)	-0.2628052774518599(7.11512415382661e-07)	-0.006179001464189463(0.9088246093457446)
Cit / Orn	0.04520391578208311(0.3840012880155329)	-0.14108034389718851(0.006348202376260292)	-0.2898178460698817(1.1886507567825142e-08)	0.021334771018878845(0.6812876534014303)	0.2488149142969693(1.138668822116026e-06)	-0.42031654806812047(2.1255628387379088e-17)	0.19286417421737015(0.0001785582709562537)	-0.39024122311198584(5.121718543622244e-15)	-0.45705087937086425(1.1886992788044687e-20)	-0.23361603382041254(5.115777174719114e-06)	-0.21637110198781354(2.4996925971940342e-05)	-0.5141503162748773(1.479595737533722e-26)	-0.4675810708833666(1.1688231950134575e-21)	-0.6784835158005063(1.2370490430173704e-51)	-0.16930312390061983(0.0010287670769966784)	-0.07710519930732007(0.13718283642751106)	-0.5508921761085088(5.459956878430612e-31)	-0.31457607669760335(5.180894393085875e-10)	-0.16160430229584974(0.0017407683859607542)	-0.29228875917184327(8.809949632671222e-09)	-0.2303246537392668(6.991704769078221e-06)	-0.21185350991583582(3.711359601324826e-05)	-0.23265349809096736(5.607807974744046e-06)	0.2243081863472935(2.541801052388618e-05)	1.0(0.0)	-0.31325368232540746(6.170807644203955e-10)	-0.08335129552901864(0.10801585338484754)	-0.17875970923150672(0.0005227566169263005)	-0.3127540605880963(6.590752400729864e-10)	-0.2814469848697399(1.0135364047396719e-07)	-0.3364028378184745(2.5473240671028875e-11)	-0.2451410115962234(1.652255930064138e-06)
Essential AA	0.3278138055703682(8.578526592932495e-11)	0.32871059939802516(7.570407245880111e-11)	0.5772829405736136(1.5766586815637107e-34)	0.1807359908003049(0.0004518178027449795)	0.39979500111421273(9.522135042496869e-16)	0.4989734847701671(7.069331137608328e-25)	0.25539850341799375(5.758157306687538e-07)	0.46202705349438916(4.012295397318535e-21)	0.40629910599169344(2.93517818405907e-16)	0.9479789026885208(1.618853909565691e-186)	0.9470430604170897(4.048710656376785e-185)	0.825076957051935(5.196414568029979e-94)	0.6228082143207925(1.895159479600071e-41)	0.6095295415250207(2.5839332665283623e-39)	0.6936593262139027(8.180246715471282e-55)	0.55219977275727(3.70827045013394e-31)	0.665098322601953(5.519257720916366e-49)	0.7338733823512642(2.7666460494619414e-64)	0.7204918674570755(5.9977909541296324e-61)	0.7130665389973183(3.5175807135946662e-59)	0.9584468019776935(3.4359792811438715e-204)	0.7813445459857882(5.789715666657797e-78)	0.9760147263457772(9.468075603748458e-248)	-0.25316107126657994(1.8426874911598953e-06)	-0.3132536823254074(6.170807644204e-10)	1.0(0.0)	0.604613139352576(1.504208362309138e-38)	0.5211277238067485(2.3411785788493343e-27)	0.7079849370479093(5.299670075280416e-58)	-0.04446478843656921(0.40965113473444337)	0.8945498548191287(8.273476638342507e-132)	0.2851421490819994(2.0787667176656686e-08)
Fisher ratio	-0.04009417968891181(0.44007965309194874)	-0.0014338186552385578(0.9779822120282708)	0.2281514352870456(8.571905510646449e-06)	0.18724919997098863(0.00027641069644488396)	0.2645114980681283(2.1713008196695523e-07)	0.22024906606979494(1.7686285491055065e-05)	0.21172784053855567(3.751941124797816e-05)	0.16139319181924563(0.0017654993476114284)	0.07942681160435903(0.12570566411797482)	0.6644391079553468(7.393084525488108e-49)	0.6757397151341773(4.4352296535472605e-51)	0.41483177439510827(6.025230893418352e-17)	0.21643943354102047(2.4846340070305316e-05)	0.3380483541245032(2.0099004400342218e-11)	0.044281336219945844(0.39379097499065474)	0.1770411295075187(0.0005927113324503143)	0.29672609678267786(5.107727100458294e-09)	0.29124141905327156(1.0006052868630476e-08)	0.17823153407199607(0.0005433946377166435)	0.03977384441576045(0.4437444993712757)	0.6943267229036343(5.8666353169104e-55)	0.054481462381362124(0.2939665521564889)	0.6988738063152609(5.944174558536856e-56)	-0.018305587334668794(0.7343838572814569)	-0.08335129552901864(0.10801585338484754)	0.604613139352576(1.504208362309138e-38)	1.0(0.0)	0.08610111857269308(0.09683558441614451)	0.24970207071577508(1.039858924637601e-06)	0.09274065573522296(0.08497040675220591)	0.4281929156765083(4.6029247114841215e-18)	-0.015870654575252024(0.7599825389490562)
Glucogenic AA	0.880509671458115(2.4844719562223273e-122)	0.184152537652479(0.0003498767026494081)	0.6504178105545311(3.1207416307548286e-46)	0.1325896507209885(0.010363345203856627)	0.348758245306006(4.152995115390264e-12)	0.48005802610160775(6.732840961118437e-23)	0.22586861916290937(1.0595174987464835e-05)	0.6446436565813788(3.431826450694877e-45)	0.40334253771217876(5.027507580105813e-16)	0.4251561383729788(8.342105718834678e-18)	0.41066546460290226(1.312801909376972e-16)	0.4372616067997063(7.519434615656763e-19)	0.527951011826986(3.7008816369175116e-28)	0.45933497029698894(7.236471883650732e-21)	0.5134306535088504(1.785185612978937e-26)	0.6231358795672538(1.673675092198016e-41)	0.5806962811161295(5.202506722228032e-35)	0.6364596974571131(9.406594161503203e-44)	0.42205524588571247(1.521575269552614e-17)	0.46652116911948593(1.4815787753076688e-21)	0.4472417549359917(9.605846604857365e-20)	0.5226738299582994(1.5469992196265695e-27)	0.4422334480031431(2.720658177235338e-19)	-0.10736503718839797(0.04597202447023944)	-0.17875970923150672(0.0005227566169263005)	0.5211277238067485(2.3411785788493343e-27)	0.08610111857269308(0.09683558441614451)	1.0(0.0)	0.8776006169230763(1.620917563531446e-120)	0.032542710076033356(0.5463100073250676)	0.7821564468924431(3.1566454940243846e-78)	0.1443097052767618(0.005232521398007159)
Non essential AA	0.6882161735196777(1.1904062717678302e-53)	0.3361791013738435(2.6304467624368372e-11)	0.7208640261544587(4.8736715786846723e-61)	0.3217683301080575(1.9715472685966628e-10)	0.4647559909688612(2.194970107076228e-21)	0.7378039591342745(2.650589187990775e-65)	0.25822721993253556(4.2708812189225303e-07)	0.6476642130715418(9.854570202738166e-46)	0.6081005912467674(4.3252710675784296e-39)	0.5982510371901477(1.4052961491202992e-37)	0.5956363297713428(3.4702304790026497e-37)	0.615206370256536(3.2517424985543477e-40)	0.6851913516076111(5.13958132739481e-53)	0.6553634818279136(3.838710161036551e-47)	0.6207165031361402(4.1754136977734157e-41)	0.6631849180468228(1.2866305621314791e-48)	0.7373469652801159(3.489097270393194e-65)	0.6851226736323082(5.312032926140782e-53)	0.509065786712322(5.522136975687513e-26)	0.589644974507803(2.6700724568356725e-36)	0.6432544611768(6.063154701507287e-45)	0.6464372534198779(1.638679962726049e-45)	0.6341389431779896(2.3622168956199622e-43)	-0.23042526399725916(1.4976010897577095e-05)	-0.31275406058809635(6.590752400729818e-10)	0.7079849370479093(5.299670075280416e-58)	0.24970207071577508(1.039858924637601e-06)	0.8776006169230763(1.620917563531446e-120)	1.0(0.0)	-0.018363771104561888(0.733571519666953)	0.9451063792418183(2.6402310085889284e-182)	0.19630220285950617(0.0001358031005541308)
Orn / Arg	0.029888332048264583(0.5795329537763575)	-0.8299508064474055(3.2518777740655895e-89)	0.02757424730143737(0.6092447900475058)	0.013425762561614775(0.8034836855354321)	0.06565573749762188(0.22316218322398867)	-0.12027841405075353(0.02526413857926028)	0.20848742500516312(9.342005246632168e-05)	0.018022945265390018(0.7383341853075731)	-0.2596078814245414(9.79554110566402e-07)	-0.06710734746729825(0.21307452137747085)	-0.051552488560152356(0.33902298387090835)	0.03778160090805194(0.48362423763545603)	-0.25187514666686406(2.0859880936698564e-06)	0.3549107608465089(1.0426942153016862e-11)	-0.19227065666740736(0.0003217635538917786)	-0.10096873246996514(0.060637756445200086)	-0.05265410795112294(0.3287888502873011)	0.032438647183895074(0.5475945879440918)	-0.07924164657990601(0.1413019851076761)	-0.08596439664828262(0.11044419988043545)	-0.01947967855964003(0.7180501044049651)	-0.16918372796521264(0.001586327557210936)	-0.0392045977591666(0.4672944365828443)	0.8242090393206208(5.767052466771804e-87)	-0.2814469848697399(1.0135364047396719e-07)	-0.0444647884365692(0.4096511347344436)	0.09274065573522296(0.08497040675220591)	0.032542710076033356(0.5463100073250676)	-0.018363771104561888(0.733571519666953)	1.0(0.0)	-0.037914447201835205(0.4820868085184231)	0.08333604491340557(0.1218094984936973)
Total AA	0.5768083390999041(1.8375697453546155e-34)	0.3648353042478374(3.470470872549904e-13)	0.7117280028240722(7.2280707260089355e-59)	0.2791355431870673(4.1993495871048297e-08)	0.47670708823404534(1.465916613534444e-22)	0.6863283575647057(2.972067109685526e-53)	0.28120374789697866(3.302566066200591e-08)	0.6142941721028474(4.549836512614787e-40)	0.5657001087560465(6.171196048036041e-33)	0.8029496795750639(2.1910495753121843e-85)	0.7991004066895563(5.359135533778744e-84)	0.7558145083016639(3.23963133544774e-70)	0.7102554058591806(1.5887873490018218e-58)	0.6860502981798052(3.398843992545022e-53)	0.7031655223229798(6.580790151592486e-57)	0.66371596963622(1.0179087310688749e-48)	0.7637864680793718(1.573731019772563e-72)	0.7593969011239043(3.0339322802437807e-71)	0.6481969606912372(7.896311321706218e-46)	0.6931819134523073(1.037056785459308e-54)	0.8348711594832177(3.1609976046204145e-98)	0.7603129325740606(1.6448210947530718e-71)	0.8369176815755833(3.836146193273271e-99)	-0.2628052774518599(7.11512415382661e-07)	-0.33640283781847446(2.547324067102934e-11)	0.8945498548191289(8.273476638341095e-132)	0.4281929156765083(4.6029247114841215e-18)	0.7821564468924431(3.1566454940243846e-78)	0.9451063792418183(2.6402310085889284e-182)	-0.037914447201835205(0.4820868085184231)	1.0(0.0)	0.2557944245763889(5.523482735423175e-07)
Tyr / Phe	0.13493815775052503(0.009073145327224008)	0.05108018237623499(0.3251875842216544)	0.07743546663017788(0.13550267778037015)	-0.15201897267099523(0.003247922277645993)	-0.0015978559541758447(0.9754639977528266)	0.1271241611300418(0.01401375818387942)	0.03857835129975024(0.4575739859053264)	0.05206891807188996(0.3158979836057048)	0.1040624689149441(0.04459119623626832)	0.25412304199028546(6.581036324347916e-07)	0.2320922019899749(5.915224733472693e-06)	0.3604046658361856(6.975204891498845e-13)	0.1902778573775507(0.0002187069295668707)	0.23400546078092194(4.928647947524991e-06)	-0.02593647988071308(0.6175544134709977)	0.14207399071181634(0.005984106464800326)	0.16493135736525744(0.001390668203617782)	0.31587506457019(4.359600665045011e-10)	0.36132701364974107(6.037133029284053e-13)	0.6865283146192412(2.698443821497736e-53)	0.24461011270353725(1.7427343897277042e-06)	0.3881799961508913(7.311025902593083e-15)	0.24438777170220863(1.7820191891857716e-06)	-0.006179001464189463(0.9088246093457446)	-0.24514101159622337(1.652255930064144e-06)	0.2851421490819994(2.0787667176656686e-08)	-0.015870654575252028(0.759982538949056)	0.1443097052767618(0.005232521398007159)	0.19630220285950617(0.0001358031005541308)	0.08333604491340559(0.1218094984936972)	0.2557944245763889(5.523482735423175e-07)	1.0(0.0)

## Sheet: male-cycling_AA
	Ala	Arg	Asn	Asp	Cit	Gln	Glu	Gly	His	Ile	Leu	Lys	Met	Orn	Phe	Pro	Ser	Thr	Trp	Tyr	Val	AAA	BCAA	Cit / Arg	Cit / Orn	Essential AA	Fisher ratio	Glucogenic AA	Non essential AA	Orn / Arg	Total AA	Tyr / Phe
Ala	1.0(0.0)	0.51533781123716(0.034248675831445766)	0.4647456422272348(0.06016396705164568)	0.33333333333333337(0.19105762734590404)	0.03433477040201207(0.8959173399280753)	0.16666666666666669(0.5226031535880373)	0.26854695421573727(0.297313950348161)	0.23529411764705882(0.363295114375383)	0.41421568627450983(0.09833118794961312)	0.29656862745098045(0.24772866621670098)	0.16666666666666669(0.5226031535880373)	0.26854695421573727(0.297313950348161)	0.25873701981516234(0.3159798733406667)	-0.10294117647058824(0.6942047830993174)	0.31637038441853976(0.2160299095372364)	0.6814007871849064(0.002595118416620988)	0.411764705882353(0.10054017943009602)	0.5269607843137256(0.02974441940918238)	0.3617413310211986(0.15365253385334887)	0.5073529411764706(0.03763288102483572)	0.2848378065349519(0.2678119728249121)	0.43627450980392163(0.0799888724598653)	0.2132352941176471(0.4112256782090655)	-0.5591662608327679(0.019617347845803695)	0.16728281171312911(0.5210449892745663)	0.29656862745098045(0.24772866621670098)	-0.04414470480258695(0.8664020776914338)	0.786764705882353(0.00017911658809218237)	0.6764705882352942(0.0028650638653291475)	-0.6299019607843138(0.006727929621734702)	0.49509803921568635(0.043314416509935456)	0.3813064090519855(0.13100541754006018)
Arg	0.5153378112371599(0.03424867583144583)	0.9999999999999998(1.4544144561226516e-116)	0.669122286911144(0.003309515881428318)	0.503067863350561(0.03955085661910385)	0.31307556543548937(0.2211131153278194)	0.24662595252064087(0.3399504010990232)	0.3118478181200561(0.2230267315454899)	0.4184052229330275(0.09463598970612788)	0.5975464620773736(0.011305654917482531)	0.6588962015103688(0.0040198123700344686)	0.5104298320825204(0.036299960124645925)	0.6875384966426433(0.0022884406576360273)	0.6028239318777462(0.010425779892645098)	0.3950923219484893(0.11651303203137651)	0.5438920607369482(0.02401502687328357)	0.5925016484843965(0.012200857933198183)	0.5447856861649977(0.023738390641451144)	0.541104701799018(0.02489398413781707)	0.3419276273481717(0.1791641635476874)	0.5754605558814953(0.01564710375647953)	0.6041795855395868(0.010208797383084193)	0.5398777070103581(0.025288706843162343)	0.5680985871495359(0.017354021735536445)	-0.6372008567098784(0.005937994318733308)	-0.20012375974927582(0.441227576471789)	0.7374238679846028(0.0007297491468428503)	0.353591226844788(0.1638273444587578)	0.541104701799018(0.02489398413781707)	0.6773011233402674(0.002818052828981237)	-0.5263807643350992(0.029957774357915058)	0.8269944875567758(4.2312321599729903e-05)	0.37623266832863855(0.13664083063222446)
Asn	0.46474564222723475(0.060163967051645735)	0.669122286911144(0.003309515881428318)	1.0(0.0)	0.3715512654217734(0.14198703572283214)	0.4116564417177914(0.100638563805343)	0.2575107780150905(0.31836046535586976)	0.02822085889570552(0.9143802524060705)	0.5334151830312589(0.027448262983411482)	0.4426732898259413(0.07516865000803943)	0.46965060942752224(0.0571561031248286)	0.36051508922112674(0.155155198324592)	0.7766871165644172(0.0002453517869580488)	0.7736196319018406(0.00026917038161946124)	0.5812386132340613(0.014402301594157495)	0.6895705521472394(0.0021937000715356366)	0.5178136585595551(0.0332481366112266)	0.2808093722164558(0.2749330051686985)	0.7161252112419659(0.001223009983271988)	0.46625766871165647(0.05922451203524709)	0.6535868794383012(0.004434602148708834)	0.5135139010151697(0.035000355125127905)	0.6425507032376544(0.005407866028041821)	0.43163711362529456(0.08362004038782236)	-0.33619631901840497(0.18703932576559004)	-0.20677020956543887(0.42588114019929135)	0.619252109036289(0.008029770006337618)	0.22576687116564417(0.3835979274558924)	0.5469038428320494(0.023092553962403926)	0.6266095598367203(0.007110821511310091)	-0.22685473301329404(0.38124876810976904)	0.6940528588406725(0.0019960350246973966)	0.28800136332328985(0.26230015889334335)
Asp	0.33333333333333337(0.19105762734590404)	0.503067863350561(0.03955085661910385)	0.37155126542177347(0.14198703572283208)	1.0(0.0)	0.02697731960158091(0.9181408847289566)	0.15441176470588236(0.5540319990921863)	0.41079100302407295(0.10142749562188848)	0.47794117647058826(0.05232854189081124)	0.7745098039215688(0.00026206754624250023)	0.16911764705882354(0.5164176230839818)	0.13235294117647062(0.6125925983674196)	0.54077263383169(0.025000335810808374)	0.29675051561739(0.24742492598792093)	0.13725490196078433(0.5993690521648235)	0.25505829441494676(0.32315310657736496)	0.6457960613680375(0.005105346430363811)	0.8529411764705884(1.3543912055682998e-05)	0.6348039215686275(0.006188697466695524)	0.1030043112060362(0.6940257518362223)	0.22303921568627455(0.38952287839679167)	0.1252304149420909(0.6320085977345693)	0.2377450980392157(0.35817139991630287)	0.11519607843137256(0.659750043107423)	-0.3396689786199051(0.18224085238225227)	-0.1611327083413229(0.5366932545462386)	0.3308823529411765(0.1945425282666128)	0.06253833180366483(0.8115365809254553)	0.6470588235294119(0.0049913959298703466)	0.6568627450980393(0.00417478638766571)	-0.1936274509803922(0.45649692854875445)	0.4730392156862746(0.05514448179993543)	-0.04920082697444974(0.8512522230447497)
Cit	0.03433477040201207(0.8959173399280753)	0.31307556543548937(0.2211131153278194)	0.4116564417177914(0.100638563805343)	0.02697731960158091(0.9181408847289566)	1.0(0.0)	0.3887186506227795(0.12306586502790828)	0.4122699386503068(0.10008195947415457)	0.02207235240129347(0.9329894626710955)	0.2648682288155217(0.3042346144095165)	0.733292596442972(0.0008095945550543679)	0.7798897848457027(0.00022239027670360127)	0.48957055214723927(0.04607938420651551)	0.2588957055214724(0.3156725723874309)	0.6879216498403132(0.0022703255342403565)	0.30552147239263805(0.23305509855302778)	0.06695336747685825(0.7984801640349278)	-0.0036787254002155784(0.9888201128453975)	0.16554264300970103(0.5254511998225158)	0.5374233128834357(0.026092805359131426)	0.36787254002155784(0.14628781415976)	0.7186737609901298(0.001152481058256616)	0.4058860358237855(0.1059822960060528)	0.7798897848457027(0.00022239027670360127)	0.4306748466257669(0.08438823253185243)	0.2184625726063417(0.39957527073169896)	0.6793379572398102(0.002705418910638854)	0.8269938650306748(4.2313382309586e-05)	0.008583692600503018(0.9739169957770539)	0.366646298221486(0.14774102013503015)	0.17903130281049148(0.49175107117868755)	0.5640712280330554(0.018347657103738698)	0.5070793234581001(0.03775319197845222)
Gln	0.16666666666666669(0.5226031535880373)	0.24662595252064087(0.3399504010990232)	0.2575107780150905(0.31836046535586976)	0.15441176470588236(0.5540319990921863)	0.3887186506227795(0.12306586502790828)	1.0(0.0)	0.1851625118108508(0.4767852599694874)	0.42892156862745107(0.08580101895154528)	0.4068627450980392(0.10506394931044012)	0.5612745098039216(0.019063465403200246)	0.7401960784313727(0.0006799199079586355)	0.4230534210247916(0.09065400463067902)	0.5039853798295343(0.03913407029985823)	0.42892156862745107(0.08580101895154528)	0.6707542646393072(0.0032062641493485165)	0.2958875490298422(0.24886809381936137)	0.303921568627451(0.23563584127730533)	0.11029411764705883(0.6734589975422935)	0.6646230556389479(0.0036082539354311597)	0.6568627450980393(0.00417478638766571)	0.5586258705750133(0.019761323245717763)	0.6862745098039217(0.002349040919826813)	0.6053921568627452(0.010017774633180284)	0.08338444240488645(0.7503560047651066)	-0.23124388677991378(0.3718514242945963)	0.6299019607843138(0.006727929621734702)	0.2906193066170307(0.2577924429412399)	0.34803921568627455(0.17101314886910304)	0.6053921568627452(0.010017774633180284)	0.27696078431372556(0.281843162514077)	0.5857843137254902(0.013478995289806905)	0.25953436229022236(0.3144375675132166)
Glu	0.26854695421573727(0.297313950348161)	0.3118478181200561(0.2230267315454899)	0.02822085889570552(0.9143802524060705)	0.4107910030240729(0.10142749562188855)	0.4122699386503068(0.10008195947415457)	0.1851625118108508(0.4767852599694874)	1.0(0.0)	-0.18638875361092264(0.47381918798640266)	0.49662792902910313(0.042571778050705784)	0.3482526712204081(0.1707330395614949)	0.41937469562457597(0.09379530172253589)	0.011042944785276076(0.966447650003112)	-0.24171779141104296(0.349953672601237)	-0.040465979402371365(0.8774527884864768)	-0.09202453987730062(0.7253837809896149)	0.15479127159787412(0.553046444364276)	0.3703250236217016(0.14341084587787292)	-0.04659718840273066(0.8590477921676923)	0.030674846625766874(0.9069641667005744)	-0.07847947520459901(0.7646394426288137)	0.14004924573140992(0.5918833266596017)	-0.0637645736037367(0.8079053993174048)	0.27590440501616836(0.2837581783201547)	0.19447852760736198(0.45448150223495853)	0.48430998490476307(0.04883237932078852)	0.2170447986127191(0.40271743527084625)	0.3846625766871166(0.12736763925516756)	0.1814837864106352(0.48573780593539384)	0.4242796628248634(0.0896239429566549)	-0.24402211821430003(0.3452366109960513)	0.27835688861631214(0.2793243673778814)	0.12430828075065076(0.6345393852612973)
Gly	0.23529411764705882(0.363295114375383)	0.4184052229330275(0.09463598970612788)	0.5334151830312589(0.027448262983411482)	0.47794117647058826(0.05232854189081124)	0.022072352401293474(0.9329894626710955)	0.42892156862745107(0.08580101895154528)	-0.18638875361092264(0.47381918798640266)	1.0(0.0)	0.7034313725490197(0.0016294297517689038)	0.12990196078431374(0.6192473366524133)	0.13235294117647062(0.6125925983674196)	0.7823422684458464(0.0002060481760415466)	0.786020993846062(0.0001834269750076104)	0.536764705882353(0.02631190195230556)	0.5125690724300374(0.03539466244228915)	0.2983430473620401(0.24477548817359865)	0.5955882352941178(0.011646731380544145)	0.5637254901960785(0.01843498951569228)	0.3188228680186835(0.2122955775942465)	0.5269607843137256(0.02974441940918238)	0.19521211740972996(0.4527479076310045)	0.5269607843137256(0.02974441940918238)	0.12745098039215688(0.6259301508467393)	-0.38503992522256386(0.1269630756962574)	-0.656831040108904(0.004177240460415362)	0.37990196078431376(0.13254890262758873)	-0.11036176200646736(0.6732691467987704)	0.6960784313725491(0.0019116293549668434)	0.5882352941176471(0.013000939348989993)	0.12990196078431374(0.6192473366524133)	0.4754901960784314(0.05372273084018872)	0.15621262564387792(0.5493621411076974)
His	0.41421568627450983(0.09833118794961312)	0.5975464620773736(0.011305654917482531)	0.4426732898259413(0.07516865000803943)	0.7745098039215688(0.00026206754624250023)	0.2648682288155217(0.3042346144095165)	0.4068627450980392(0.10506394931044012)	0.4966279290291031(0.04257177805070582)	0.7034313725490197(0.0016294297517689038)	1.0(0.0)	0.3970588235294118(0.11454177561107586)	0.37009803921568635(0.14367547273095144)	0.6756592318395946(0.002911604702495988)	0.45248322422651616(0.06819593557143089)	0.35539215686274517(0.16154091235760826)	0.29552427381731816(0.24947718413204237)	0.4297122081346257(0.085161822125038)	0.8823529411764707(2.777270337958575e-06)	0.5343137254901961(0.027139775804459705)	0.19251996261128193(0.4591262834265758)	0.3602941176470589(0.1554270402545691)	0.2836100573688529(0.2699701096716229)	0.3504901960784314(0.16781533363739973)	0.32843137254901966(0.19806893186877192)	-0.2660944706155935(0.3019171686200287)	-0.19188322520035397(0.46064143324534856)	0.49754901960784315(0.04212933265770555)	0.2219497658130066(0.39190320975014903)	0.7475490196078433(0.0005612381524319418)	0.8137254901960784(7.068933644044626e-05)	-0.11029411764705883(0.6734589975422935)	0.6200980392156864(0.007919520570762706)	0.21156355599013385(0.41498930932622)
Ile	0.29656862745098045(0.24772866621670098)	0.6588962015103689(0.004019812370034462)	0.4696506094275222(0.05715610312482866)	0.16911764705882354(0.5164176230839818)	0.7332925964429721(0.0008095945550543659)	0.5612745098039216(0.019063465403200246)	0.3482526712204081(0.1707330395614949)	0.12990196078431374(0.6192473366524133)	0.3970588235294118(0.11454177561107586)	1.0(0.0)	0.928921568627451(7.287799106752729e-08)	0.5419988756317619(0.024609347826939524)	0.4512569824264443(0.0690404417922908)	0.5661764705882354(0.017822844509159524)	0.5836910968342052(0.01389816866355159)	0.4309399573007246(0.084176082660974)	0.29656862745098045(0.24772866621670098)	0.26470588235294124(0.3045422200057608)	0.5223790068306122(0.031462014861912614)	0.6176470588235294(0.00824232891210194)	0.9343171154012861(4.0960530065990154e-08)	0.625(0.007304262768989961)	0.9779411764705883(1.2991459842008768e-11)	-0.04169222120244322(0.8737667413771639)	-0.043050723602643524(0.8696859901818011)	0.9215686274509804(1.492081879812723e-07)	0.7811160266457745(0.0002140887490892688)	0.25000000000000006(0.3331701359154763)	0.6004901960784315(0.01080788975245045)	-0.04901960784313726(0.8517943990009383)	0.8529411764705884(1.3543912055682998e-05)	0.4034467811904878(0.10830065216266847)
Leu	0.16666666666666669(0.5226031535880373)	0.5104298320825204(0.036299960124645925)	0.3605150892211267(0.155155198324592)	0.13235294117647062(0.6125925983674196)	0.7798897848457026(0.00022239027670360205)	0.7401960784313727(0.0006799199079586355)	0.41937469562457597(0.09379530172253589)	0.13235294117647062(0.6125925983674196)	0.37009803921568635(0.14367547273095144)	0.928921568627451(7.287799106752729e-08)	1.0(0.0)	0.47455557662780967(0.05426161141143847)	0.39362361782306693(0.11800076366871835)	0.6004901960784315(0.01080788975245045)	0.5812386132340615(0.01440230159415748)	0.3069372915247326(0.23078632883792982)	0.232843137254902(0.36845965485437604)	0.13480392156862747(0.6059663630124608)	0.6131209000359298(0.008866059778345538)	0.5808823529411765(0.014476718085072136)	0.8729296570963395(4.811108092025172e-06)	0.6127450980392157(0.008919495078273144)	0.9436274509803922(1.3377378706310767e-08)	0.15695895040919802(0.5474319401810505)	-0.01107018606925119(0.9663649252955173)	0.8651960784313727(7.320034553398061e-06)	0.7737585758453434(0.00026805124828008177)	0.18137254901960786(0.4860097755199285)	0.5661764705882354(0.017822844509159524)	0.12009803921568628(0.6461426985863066)	0.7745098039215688(0.00026206754624250023)	0.36777618163401177(0.14640165154122348)
Lys	0.26854695421573727(0.297313950348161)	0.6875384966426433(0.0022884406576360273)	0.7766871165644172(0.0002453517869580488)	0.54077263383169(0.025000335810808374)	0.48957055214723927(0.04607938420651551)	0.4230534210247916(0.09065400463067902)	0.011042944785276076(0.966447650003112)	0.7823422684458463(0.0002060481760415474)	0.6756592318395945(0.002911604702495997)	0.5419988756317619(0.024609347826939524)	0.4745555766278096(0.05426161141143853)	1.0(0.0)	0.8613496932515338(8.934703689793616e-06)	0.7762110594454871(0.0002489282507136707)	0.6748466257668713(0.002958832944620416)	0.49017236005993475(0.04577206074659681)	0.5309626994311152(0.028304026464907282)	0.6732067482394509(0.003056043272538291)	0.5386503067484663(0.02568838913633934)	0.6989578260409599(0.0017967004445877072)	0.6160938310026497(0.008452285218656317)	0.7136727276418222(0.0012942020988519127)	0.5518088100323367(0.021649378459306257)	-0.29815950920245404(0.2450799211441332)	-0.4824638223193574(0.04982722158917077)	0.7627223996446966(0.00036999740457464554)	0.3386503067484663(0.18363987627629105)	0.5922747894347081(0.012242394531584088)	0.6989578260409599(0.0017967004445877072)	0.007357450800431157(0.9776421923982349)	0.7811160266457745(0.0002140887490892688)	0.4067711563177235(0.10514982419611531)
Met	0.25873701981516234(0.3159798733406667)	0.6028239318777462(0.010425779892645098)	0.7736196319018406(0.00026917038161946124)	0.29675051561739(0.24742492598792093)	0.2588957055214724(0.3156725723874309)	0.5039853798295343(0.03913407029985823)	-0.24171779141104296(0.349953672601237)	0.7860209938460619(0.0001834269750076109)	0.45248322422651616(0.06819593557143089)	0.4512569824264443(0.0690404417922908)	0.39362361782306693(0.11800076366871835)	0.8613496932515338(8.934703689793616e-06)	1.0(0.0)	0.6584918466385885(0.004050251489734282)	0.8711656441717792(5.30682275656456e-06)	0.47911584066008656(0.05167003663530942)	0.3592888474210548(0.15666782156872872)	0.6351932524372232(0.006147407024489084)	0.5644171779141105(0.018260595558941883)	0.7970571700467087(0.00012763910780536286)	0.5657252426255637(0.01793432780310562)	0.8289394568485771(3.9106039645872605e-05)	0.45861443322687545(0.06408702169098161)	-0.3797546012269939(0.13271157791943541)	-0.6166183035255053(0.008380917627121114)	0.6965053424408162(0.0018942188512460262)	0.09325153374233129(0.7218579247449665)	0.5652974698331272(0.0180405197161373)	0.6204783508363609(0.007870351263425784)	0.02697731960158091(0.9181408847289566)	0.7369713218431876(0.0007381636316813042)	0.23630881093193018(0.3611689620668074)
Orn	-0.10294117647058824(0.6942047830993174)	0.3950923219484893(0.11651303203137651)	0.5812386132340615(0.01440230159415748)	0.13725490196078433(0.5993690521648235)	0.6879216498403132(0.0022703255342403565)	0.42892156862745107(0.08580101895154528)	-0.040465979402371365(0.8774527884864768)	0.536764705882353(0.02631190195230556)	0.35539215686274517(0.16154091235760826)	0.5661764705882354(0.017822844509159524)	0.6004901960784315(0.01080788975245045)	0.7762110594454871(0.0002489282507136707)	0.6584918466385885(0.004050251489734282)	1.0(0.0)	0.5358676666314026(0.026612600733123007)	0.07489269913203477(0.7751301392190646)	0.12990196078431374(0.6192473366524133)	0.27941176470588236(0.2774303257912213)	0.515021556030181(0.03437812007202272)	0.4852941176470589(0.04830819428425832)	0.6617568005273236(0.0038097278977153857)	0.5392156862745099(0.025503680315881926)	0.625(0.007304262768989961)	0.11894545460697037(0.6493328252334635)	-0.5043084764881098(0.03898809929766347)	0.6666666666666667(0.003469960243410394)	0.5285102158309715(0.02918020357001147)	0.14215686274509806(0.586262862651232)	0.3382352941176471(0.18421188285210166)	0.4338235294117647(0.08189345203365929)	0.5710784313725491(0.01664638164963715)	0.2902848791492535(0.2583655795992662)
Phe	0.31637038441853976(0.2160299095372364)	0.5438920607369483(0.024015026873283555)	0.6895705521472394(0.0021937000715356366)	0.2550582944149468(0.32315310657736485)	0.30552147239263805(0.23305509855302778)	0.6707542646393072(0.0032062641493485165)	-0.09202453987730062(0.7253837809896149)	0.5125690724300372(0.03539466244228925)	0.29552427381731816(0.24947718413204237)	0.5836910968342052(0.01389816866355159)	0.5812386132340613(0.014402301594157495)	0.6748466257668713(0.002958832944620416)	0.8711656441717792(5.30682275656456e-06)	0.5358676666314026(0.026612600733123007)	1.0(0.0)	0.6185508353137271(0.008122094390853476)	0.2624157452153779(0.30890113886087955)	0.5334151830312589(0.027448262983411482)	0.7092024539877301(0.001432746831605584)	0.8939302722523856(1.3222019718134139e-06)	0.6873469560238934(0.0022975407342311753)	0.9380749770549726(2.6624083636375103e-08)	0.5959535148349238(0.011582497189356505)	-0.2355828220858896(0.3626894606476804)	-0.47138684680692317(0.05611869084448963)	0.7578174324444092(0.0004247039442531817)	0.15153374233128836(0.56153097989845)	0.48681799462852826(0.04750487988499849)	0.6400982196375107(0.005645933614649748)	0.04291846300251508(0.8700831475415423)	0.7860209938460619(0.0001834269750076109)	0.19815478416687893(0.4458276592971333)
Pro	0.6814007871849064(0.002595118416620988)	0.5925016484843966(0.012200857933198183)	0.5178136585595551(0.0332481366112266)	0.6457960613680374(0.0051053464303638255)	0.06695336747685825(0.7984801640349278)	0.29588754902984227(0.248868093819361)	0.15479127159787412(0.553046444364276)	0.2983430473620401(0.24477548817359865)	0.4297122081346257(0.085161822125038)	0.43093995730072454(0.08417608266097402)	0.3069372915247326(0.23078632883792982)	0.49017236005993464(0.045772060746596906)	0.47911584066008656(0.05167003663530942)	0.07489269913203475(0.7751301392190646)	0.6185508353137271(0.008122094390853476)	0.9999999999999998(1.4544144561226516e-116)	0.5107436530971551(0.036166062157071584)	0.687539533015401(0.002288391499964714)	0.37407890636152913(0.13908288454071055)	0.6052803388867727(0.010035269900225156)	0.4403444034440344(0.07689775827409429)	0.6052803388867727(0.010035269900225156)	0.38182999065676737(0.1304332092456757)	-0.5270274247260952(0.02971998139541871)	-0.12199651155458631(0.6409008107414566)	0.5205656464259465(0.032162425069603234)	0.09459466597647861(0.7180043995316396)	0.6678955463578182(0.0033888962375724554)	0.6863117838493021(0.002347235283237042)	-0.3658692514974813(0.1486669848171739)	0.6629845496934225(0.0037223383637427863)	0.06223054377279403(0.8124485850169254)
Ser	0.411764705882353(0.10054017943009602)	0.5447856861649977(0.023738390641451144)	0.28080937221645585(0.2749330051686985)	0.8529411764705884(1.3543912055682998e-05)	-0.003678725400215579(0.9888201128453975)	0.303921568627451(0.23563584127730533)	0.3703250236217016(0.14341084587787292)	0.5955882352941178(0.011646731380544145)	0.8823529411764707(2.777270337958575e-06)	0.29656862745098045(0.24772866621670098)	0.232843137254902(0.36845965485437604)	0.5309626994311152(0.028304026464907282)	0.3592888474210548(0.15666782156872872)	0.12990196078431374(0.6192473366524133)	0.2624157452153779(0.30890113886087955)	0.5107436530971551(0.036166062157071584)	1.0(0.0)	0.5784313725490197(0.014996936854650101)	0.13856532340812014(0.5958537978363834)	0.3088235294117647(0.227785653323252)	0.246777582385885(0.3396440076791931)	0.30637254901960786(0.23168960494057989)	0.23529411764705882(0.363295114375383)	-0.42060093742464777(0.09273964976996008)	-0.2349339488029975(0.36405148261377485)	0.4387254901960785(0.07811671275305945)	0.0453709466026588(0.8627236024138828)	0.7598039215686275(0.00040178888017887025)	0.7598039215686275(0.00040178888017887025)	-0.22303921568627455(0.38952287839679167)	0.5612745098039216(0.019063465403200246)	0.08979150922837077(0.7318139166672931)
Thr	0.5269607843137256(0.02974441940918238)	0.541104701799018(0.02489398413781707)	0.716125211241966(0.001223009983271986)	0.6348039215686275(0.006188697466695524)	0.16554264300970103(0.5254511998225158)	0.11029411764705883(0.6734589975422935)	-0.04659718840273066(0.8590477921676923)	0.5637254901960785(0.01843498951569228)	0.5343137254901961(0.027139775804459705)	0.26470588235294124(0.3045422200057608)	0.13480392156862747(0.6059663630124608)	0.6732067482394508(0.0030560432725382975)	0.6351932524372232(0.006147407024489084)	0.27941176470588236(0.2774303257912213)	0.5334151830312589(0.027448262983411482)	0.687539533015401(0.002288391499964714)	0.5784313725490197(0.014996936854650101)	1.0(0.0)	0.3887186506227795(0.12306586502790828)	0.5612745098039216(0.019063465403200246)	0.36464150233138237(0.1501381001960205)	0.5637254901960785(0.01843498951569228)	0.24509803921568632(0.34304665309958526)	-0.43163711362529456(0.08362004038782236)	-0.12669212945920807(0.6280048494685736)	0.4852941176470589(0.04830819428425832)	0.011036176200646737(0.9664682044877212)	0.7303921568627452(0.0008698653219673867)	0.6568627450980393(0.00417478638766571)	-0.303921568627451(0.23563584127730533)	0.627450980392157(0.0070113456965958144)	0.19065320452599274(0.4635754082608543)
Trp	0.36174133102119854(0.153652533853349)	0.3419276273481717(0.1791641635476874)	0.46625766871165647(0.05922451203524709)	0.1030043112060362(0.6940257518362223)	0.5374233128834357(0.026092805359131426)	0.6646230556389479(0.0036082539354311597)	0.030674846625766874(0.9069641667005744)	0.3188228680186835(0.2122955775942465)	0.19251996261128196(0.4591262834265756)	0.5223790068306121(0.03146201486191264)	0.6131209000359298(0.008866059778345538)	0.5386503067484663(0.02568838913633934)	0.5644171779141105(0.018260595558941883)	0.515021556030181(0.03437812007202272)	0.7092024539877301(0.001432746831605584)	0.3740789063615291(0.13908288454071058)	0.13856532340812014(0.5958537978363834)	0.3887186506227795(0.12306586502790828)	1.0(0.0)	0.8412018748492955(2.3244471494133273e-05)	0.6959464711126642(0.0019170374887384051)	0.855916776450158(1.172461962957355e-05)	0.5787861296339177(0.014920742256731803)	0.006134969325153374(0.9813564005681128)	-0.1507699444747992(0.5635284862294884)	0.6683017810391634(0.003362439876289924)	0.31165644171779144(0.2233259713913824)	0.4230534210247916(0.09065400463067902)	0.6008584820352112(0.010746860996937922)	0.06131209000359298(0.8151713986062927)	0.6805641990398821(0.0026393999038909835)	0.6621569806321793(0.0037810626459986287)
Tyr	0.5073529411764706(0.03763288102483572)	0.5754605558814954(0.01564710375647953)	0.6535868794383012(0.004434602148708834)	0.22303921568627455(0.38952287839679167)	0.36787254002155784(0.14628781415976)	0.6568627450980393(0.00417478638766571)	-0.07847947520459901(0.7646394426288137)	0.5269607843137256(0.02974441940918238)	0.3602941176470589(0.1554270402545691)	0.6176470588235294(0.00824232891210194)	0.5808823529411765(0.014476718085072136)	0.6989578260409599(0.0017967004445877072)	0.7970571700467087(0.00012763910780536286)	0.4852941176470589(0.04830819428425832)	0.8939302722523856(1.3222019718134139e-06)	0.6052803388867727(0.010035269900225156)	0.3088235294117647(0.227785653323252)	0.5612745098039216(0.019063465403200246)	0.8412018748492955(2.3244471494133273e-05)	1.0(0.0)	0.7280552554966657(0.0009210837834643866)	0.982843137254902(2.000914024116428e-12)	0.6225490196078433(0.007606910274594117)	-0.2857143394167433(0.26627772036985475)	-0.3542459542160381(0.1629936018013326)	0.7720588235294118(0.00028201264704692656)	0.19374620441135382(0.45621543985090984)	0.6053921568627452(0.010017774633180284)	0.7230392156862746(0.00103947461159762)	-0.08333333333333334(0.750504450153402)	0.8210784313725491(5.346351701144889e-05)	0.565809510206172(0.017913466746827606)
Val	0.2848378065349519(0.2678119728249121)	0.6041795855395868(0.010208797383084193)	0.5135139010151697(0.035000355125127905)	0.12523041494209092(0.6320085977345693)	0.7186737609901298(0.001152481058256616)	0.5586258705750133(0.019761323245717763)	0.14004924573140992(0.5918833266596017)	0.19521211740972993(0.4527479076310045)	0.2836100573688529(0.2699701096716229)	0.9343171154012861(4.0960530065990154e-08)	0.8729296570963396(4.811108092025155e-06)	0.6160938310026497(0.008452285218656317)	0.5657252426255638(0.017934327803105568)	0.6617568005273236(0.0038097278977153857)	0.6873469560238934(0.0022975407342311753)	0.4403444034440344(0.07689775827409429)	0.24677758238588504(0.339644007679193)	0.36464150233138237(0.1501381001960205)	0.6959464711126642(0.0019170374887384051)	0.7280552554966657(0.0009210837834643866)	0.9999999999999998(1.4544144561226516e-116)	0.7550657371508422(0.00045823519436032745)	0.9625553462215614(6.57382028937195e-10)	-0.06941037178793562(0.7912357430626509)	-0.17067188737687075(0.5125129000453968)	0.9465946070622754(8.995625037151081e-09)	0.6658481683019665(0.0035248222857210366)	0.2713325657078636(0.2921367511520958)	0.5684478639038048(0.017269877907000828)	-0.003683247498296791(0.9888063707008949)	0.8557411687709544(1.1825894270200728e-05)	0.48120846224309044(0.05051233058815403)
AAA	0.43627450980392163(0.0799888724598653)	0.5398777070103581(0.025288706843162343)	0.6425507032376544(0.005407866028041821)	0.2377450980392157(0.35817139991630287)	0.4058860358237856(0.10598229600605275)	0.6862745098039217(0.002349040919826813)	-0.06376457360373669(0.8079053993174048)	0.5269607843137256(0.02974441940918238)	0.3504901960784314(0.16781533363739973)	0.625(0.007304262768989961)	0.6127450980392157(0.008919495078273144)	0.7136727276418223(0.00129420209885191)	0.8289394568485771(3.9106039645872605e-05)	0.5392156862745099(0.025503680315881926)	0.9380749770549724(2.662408363637539e-08)	0.6052803388867727(0.010035269900225156)	0.30637254901960786(0.23168960494057989)	0.5637254901960785(0.01843498951569228)	0.855916776450158(1.172461962957355e-05)	0.982843137254902(2.000914024116428e-12)	0.7550657371508422(0.00045823519436032745)	1.0(0.0)	0.6470588235294119(0.0049913959298703466)	-0.2121398314124317(0.41368986979013544)	-0.3899165537725142(0.12181507334240885)	0.7965686274509804(0.00012976358194609737)	0.20723486421214427(0.42481882617142197)	0.5784313725490197(0.014996936854650101)	0.7181372549019608(0.0011670424443282878)	0.0(1.0)	0.8308823529411766(3.611059946133302e-05)	0.48093808367524615(0.05066080851521243)
BCAA	0.2132352941176471(0.4112256782090655)	0.5680985871495359(0.017354021735536445)	0.43163711362529456(0.08362004038782236)	0.11519607843137256(0.659750043107423)	0.7798897848457026(0.00022239027670360205)	0.6053921568627452(0.010017774633180284)	0.27590440501616836(0.2837581783201547)	0.12745098039215688(0.6259301508467393)	0.32843137254901966(0.19806893186877192)	0.9779411764705883(1.2991459842008768e-11)	0.9436274509803922(1.3377378706310767e-08)	0.5518088100323367(0.021649378459306257)	0.45861443322687545(0.06408702169098161)	0.625(0.007304262768989961)	0.5959535148349238(0.011582497189356505)	0.38182999065676737(0.1304332092456757)	0.23529411764705882(0.363295114375383)	0.24509803921568632(0.34304665309958526)	0.5787861296339177(0.014920742256731803)	0.6225490196078433(0.007606910274594117)	0.9625553462215615(6.573820289371833e-10)	0.6470588235294119(0.0049913959298703466)	1.0(0.0)	0.04169222120244322(0.8737667413771639)	-0.05535093034625596(0.8328909995276803)	0.928921568627451(7.287799106752729e-08)	0.7664011250449122(0.0003329377653326133)	0.18382352941176472(0.4800344013399136)	0.5392156862745099(0.025503680315881926)	0.03431372549019608(0.8959808104551743)	0.8112745098039217(7.738036180608982e-05)	0.4206670706315453(0.09268296045382743)
Cit / Arg	-0.559166260832768(0.019617347845803695)	-0.6372008567098784(0.005937994318733308)	-0.33619631901840497(0.18703932576559004)	-0.3396689786199051(0.18224085238225227)	0.4306748466257669(0.08438823253185243)	0.08338444240488645(0.7503560047651066)	0.19447852760736198(0.45448150223495853)	-0.3850399252225639(0.12696307569625728)	-0.2660944706155935(0.3019171686200287)	-0.04169222120244322(0.8737667413771639)	0.15695895040919802(0.5474319401810505)	-0.29815950920245404(0.2450799211441332)	-0.3797546012269939(0.13271157791943541)	0.11894545460697038(0.6493328252334635)	-0.2355828220858896(0.3626894606476804)	-0.5270274247260952(0.02971998139541871)	-0.42060093742464777(0.09273964976996008)	-0.43163711362529456(0.08362004038782236)	0.006134969325153374(0.9813564005681128)	-0.28571433941674323(0.26627772036985475)	-0.06941037178793562(0.7912357430626509)	-0.2121398314124317(0.41368986979013544)	0.04169222120244322(0.8737667413771639)	1.0(0.0)	0.3089245392912212(0.22762567006446016)	-0.1692213684099166(0.5161566141665759)	0.2950920245398773(0.2502031351482998)	-0.5137953142301092(0.034883563231609356)	-0.32004910981875534(0.21044417238532553)	0.6658492974390198(0.0035247461197767164)	-0.3126916590183242(0.22171035085338478)	-0.08615425398559953(0.742323646199571)
Cit / Orn	0.16728281171312911(0.5210449892745663)	-0.20012375974927585(0.4412275764717889)	-0.2067702095654389(0.42588114019929135)	-0.1611327083413229(0.5366932545462386)	0.21846257260634167(0.39957527073169896)	-0.23124388677991375(0.3718514242945963)	0.48430998490476307(0.04883237932078852)	-0.6568310401089039(0.004177240460415375)	-0.191883225200354(0.46064143324534856)	-0.043050723602643524(0.8696859901818011)	-0.01107018606925119(0.9663649252955173)	-0.4824638223193574(0.04982722158917077)	-0.6166183035255052(0.008380917627121114)	-0.5043084764881098(0.03898809929766347)	-0.47138684680692317(0.05611869084448963)	-0.12199651155458632(0.6409008107414564)	-0.2349339488029975(0.36405148261377485)	-0.12669212945920807(0.6280048494685736)	-0.1507699444747992(0.5635284862294884)	-0.3542459542160381(0.1629936018013326)	-0.17067188737687075(0.5125129000453968)	-0.38991655377251416(0.1218150733424089)	-0.055350930346255954(0.8328909995276803)	0.3089245392912212(0.22762567006446016)	0.9999999999999998(1.4544144561226516e-116)	-0.22017370071066258(0.395800615497961)	0.18215470842669615(0.4840990026681493)	-0.20787349396705013(0.4233610286342091)	-0.11808198473867937(0.6517265239826082)	-0.41820702928282283(0.09480851849813886)	-0.22755382475683006(0.37974331542651985)	0.1382716049382716(0.5966409760510938)
Essential AA	0.29656862745098045(0.24772866621670098)	0.7374238679846027(0.0007297491468428503)	0.6192521090362891(0.008029770006337594)	0.3308823529411765(0.1945425282666128)	0.6793379572398102(0.002705418910638854)	0.6299019607843138(0.006727929621734702)	0.2170447986127191(0.40271743527084625)	0.37990196078431376(0.13254890262758873)	0.49754901960784315(0.04212933265770555)	0.9215686274509804(1.492081879812723e-07)	0.8651960784313727(7.320034553398061e-06)	0.7627223996446966(0.00036999740457464554)	0.6965053424408162(0.0018942188512460262)	0.6666666666666667(0.003469960243410394)	0.7578174324444092(0.0004247039442531817)	0.5205656464259465(0.032162425069603234)	0.4387254901960785(0.07811671275305945)	0.4852941176470589(0.04830819428425832)	0.6683017810391635(0.00336243987628992)	0.7720588235294118(0.00028201264704692656)	0.9465946070622754(8.995625037151081e-09)	0.7965686274509804(0.00012976358194609737)	0.928921568627451(7.287799106752729e-08)	-0.1692213684099166(0.5161566141665759)	-0.22017370071066258(0.395800615497961)	1.0(0.0)	0.6266095598367203(0.007110821511310091)	0.4093137254901961(0.10278434681514409)	0.7181372549019608(0.0011670424443282878)	-0.07107843137254903(0.7863266619781206)	0.9436274509803922(1.3377378706310767e-08)	0.4612577528854663(0.06237318264704857)
Fisher ratio	-0.04414470480258694(0.8664020776914338)	0.353591226844788(0.1638273444587578)	0.22576687116564417(0.3835979274558924)	0.06253833180366485(0.8115365809254553)	0.8269938650306748(4.2313382309586e-05)	0.29061930661703067(0.25779244294124)	0.3846625766871166(0.12736763925516756)	-0.11036176200646736(0.6732691467987704)	0.22194976581300654(0.39190320975014914)	0.7811160266457745(0.0002140887490892688)	0.7737585758453434(0.00026805124828008177)	0.3386503067484663(0.18363987627629105)	0.09325153374233129(0.7218579247449665)	0.5285102158309715(0.02918020357001147)	0.15153374233128836(0.56153097989845)	0.09459466597647863(0.7180043995316395)	0.0453709466026588(0.8627236024138828)	0.011036176200646735(0.9664682044877212)	0.31165644171779144(0.2233259713913824)	0.19374620441135382(0.45621543985090984)	0.6658481683019665(0.0035248222857210366)	0.20723486421214427(0.42481882617142197)	0.7664011250449122(0.0003329377653326133)	0.2950920245398773(0.2502031351482998)	0.18215470842669618(0.4840990026681491)	0.6266095598367203(0.007110821511310091)	1.0(0.0)	-0.08215820060481459(0.7539198757379847)	0.29061930661703067(0.25779244294124)	0.16554264300970103(0.5254511998225158)	0.532188941231187(0.02787361257010826)	0.30400143906347266(0.23550657774047645)
Glucogenic AA	0.786764705882353(0.00017911658809218237)	0.541104701799018(0.02489398413781707)	0.5469038428320494(0.023092553962403926)	0.6470588235294119(0.0049913959298703466)	0.008583692600503018(0.9739169957770539)	0.34803921568627455(0.17101314886910304)	0.1814837864106352(0.48573780593539384)	0.6960784313725491(0.0019116293549668434)	0.7475490196078433(0.0005612381524319418)	0.25000000000000006(0.3331701359154763)	0.18137254901960786(0.4860097755199285)	0.5922747894347082(0.012242394531584051)	0.5652974698331272(0.0180405197161373)	0.14215686274509806(0.586262862651232)	0.4868179946285282(0.04750487988499849)	0.6678955463578181(0.003388896237572469)	0.7598039215686275(0.00040178888017887025)	0.7303921568627452(0.0008698653219673867)	0.4230534210247916(0.09065400463067902)	0.6053921568627452(0.010017774633180284)	0.2713325657078636(0.2921367511520958)	0.5784313725490197(0.014996936854650101)	0.18382352941176472(0.4800344013399136)	-0.5137953142301092(0.034883563231609356)	-0.20787349396705013(0.4233610286342091)	0.4093137254901961(0.10278434681514409)	-0.08215820060481459(0.7539198757379847)	1.0(0.0)	0.8725490196078433(4.914594673940109e-06)	-0.3382352941176471(0.18421188285210166)	0.625(0.007304262768989961)	0.2742946103825573(0.28669156466399737)
Non essential AA	0.6764705882352942(0.0028650638653291475)	0.6773011233402674(0.002818052828981237)	0.6266095598367203(0.007110821511310091)	0.6568627450980393(0.00417478638766571)	0.36664629822148603(0.14774102013503015)	0.6053921568627452(0.010017774633180284)	0.4242796628248634(0.0896239429566549)	0.5882352941176471(0.013000939348989993)	0.8137254901960784(7.068933644044626e-05)	0.6004901960784315(0.01080788975245045)	0.5661764705882354(0.017822844509159524)	0.6989578260409599(0.0017967004445877072)	0.6204783508363609(0.007870351263425784)	0.3382352941176471(0.18421188285210166)	0.6400982196375107(0.005645933614649748)	0.6863117838493021(0.002347235283237042)	0.7598039215686275(0.00040178888017887025)	0.6568627450980393(0.00417478638766571)	0.6008584820352112(0.010746860996937922)	0.7230392156862746(0.00103947461159762)	0.5684478639038048(0.017269877907000828)	0.7181372549019608(0.0011670424443282878)	0.5392156862745099(0.025503680315881926)	-0.32004910981875534(0.21044417238532553)	-0.11808198473867938(0.6517265239826082)	0.7181372549019608(0.0011670424443282878)	0.2906193066170307(0.2577924429412399)	0.8725490196078433(4.914594673940109e-06)	1.0(0.0)	-0.24264705882352944(0.348047032295588)	0.8602941176470589(9.427383759906555e-06)	0.39483663646995915(0.11677107676705221)
Orn / Arg	-0.6299019607843138(0.006727929621734702)	-0.5263807643350992(0.029957774357915058)	-0.22685473301329404(0.38124876810976904)	-0.1936274509803922(0.45649692854875445)	0.1790313028104915(0.4917510711786873)	0.27696078431372556(0.281843162514077)	-0.24402211821430006(0.3452366109960513)	0.12990196078431374(0.6192473366524133)	-0.11029411764705883(0.6734589975422935)	-0.04901960784313726(0.8517943990009383)	0.12009803921568628(0.6461426985863066)	0.007357450800431158(0.9776421923982349)	0.02697731960158091(0.9181408847289566)	0.4338235294117647(0.08189345203365929)	0.04291846300251508(0.8700831475415423)	-0.3658692514974813(0.1486669848171739)	-0.22303921568627455(0.38952287839679167)	-0.303921568627451(0.23563584127730533)	0.06131209000359297(0.8151713986062927)	-0.08333333333333334(0.750504450153402)	-0.003683247498296791(0.9888063707008949)	0.0(1.0)	0.03431372549019608(0.8959808104551743)	0.6658492974390197(0.00352474611977673)	-0.4182070292828228(0.09480851849813886)	-0.07107843137254903(0.7863266619781206)	0.16554264300970103(0.5254511998225158)	-0.3382352941176471(0.18421188285210166)	-0.24264705882352944(0.348047032295588)	1.0(0.0)	-0.18382352941176472(0.4800344013399136)	-0.2767546517312798(0.28221622375020733)
Total AA	0.49509803921568635(0.043314416509935456)	0.8269944875567757(4.2312321599730134e-05)	0.6940528588406725(0.0019960350246973966)	0.4730392156862746(0.05514448179993543)	0.5640712280330554(0.018347657103738698)	0.5857843137254902(0.013478995289806905)	0.27835688861631214(0.2793243673778814)	0.4754901960784314(0.05372273084018872)	0.6200980392156864(0.007919520570762706)	0.8529411764705884(1.3543912055682998e-05)	0.7745098039215688(0.00026206754624250023)	0.7811160266457745(0.0002140887490892688)	0.7369713218431876(0.0007381636316813042)	0.5710784313725491(0.01664638164963715)	0.786020993846062(0.0001834269750076104)	0.6629845496934225(0.0037223383637427863)	0.5612745098039216(0.019063465403200246)	0.627450980392157(0.0070113456965958144)	0.6805641990398821(0.0026393999038909835)	0.8210784313725491(5.346351701144889e-05)	0.8557411687709546(1.1825894270200622e-05)	0.8308823529411766(3.611059946133302e-05)	0.8112745098039217(7.738036180608982e-05)	-0.3126916590183242(0.22171035085338478)	-0.22755382475683003(0.37974331542651985)	0.9436274509803922(1.3377378706310767e-08)	0.532188941231187(0.02787361257010826)	0.625(0.007304262768989961)	0.8602941176470589(9.427383759906555e-06)	-0.18382352941176472(0.4800344013399136)	1.0(0.0)	0.4452674841187701(0.07327620184713084)
Tyr / Phe	0.3813064090519855(0.13100541754006018)	0.37623266832863855(0.13664083063222446)	0.28800136332328985(0.26230015889334335)	-0.04920082697444974(0.8512522230447497)	0.5070793234581001(0.03775319197845222)	0.25953436229022236(0.3144375675132166)	0.12430828075065077(0.6345393852612973)	0.15621262564387792(0.5493621411076974)	0.21156355599013388(0.4149893093262199)	0.4034467811904879(0.10830065216266843)	0.36777618163401177(0.14640165154122348)	0.40677115631772354(0.10514982419611517)	0.23630881093193015(0.3611689620668074)	0.29028487914925344(0.25836557959926626)	0.19815478416687893(0.4458276592971333)	0.06223054377279403(0.8124485850169254)	0.08979150922837077(0.7318139166672931)	0.19065320452599274(0.4635754082608543)	0.6621569806321793(0.0037810626459986287)	0.565809510206172(0.017913466746827606)	0.48120846224309044(0.05051233058815403)	0.4809380836752462(0.050660808515212374)	0.4206670706315453(0.09268296045382743)	-0.08615425398559953(0.742323646199571)	0.1382716049382716(0.5966409760510938)	0.46125775288546633(0.06237318264704844)	0.30400143906347266(0.23550657774047645)	0.2742946103825573(0.28669156466399737)	0.39483663646995915(0.11677107676705221)	-0.2767546517312798(0.28221622375020733)	0.4452674841187701(0.07327620184713084)	0.9999999999999998(1.4544144561226516e-116)

## Sheet: male-karate_AA
	Ala	Arg	Asn	Asp	Cit	Gln	Glu	Gly	His	Ile	Leu	Lys	Met	Orn	Phe	Pro	Ser	Thr	Trp	Tyr	Val	AAA	BCAA	Cit / Arg	Cit / Orn	Essential AA	Fisher ratio	Glucogenic AA	Non essential AA	Orn / Arg	Total AA	Tyr / Phe
Ala	1.0(0.0)	0.2115583075335397(0.3993801361693994)	0.74754785387991(0.00036212201522813184)	0.2592976590235299(0.29878777285275626)	-0.5273477812177503(0.024513917732196133)	0.2116675553113005(0.39913104693736545)	0.23013415892672856(0.35825371050744337)	0.4739288189653021(0.046934455459648104)	0.20123839009287925(0.42328766928815786)	-0.003095975232198142(0.990272385227047)	0.04336603572231522(0.8643359221185836)	-0.08978328173374613(0.7231227825767574)	0.20330237358101136(0.4184467334719628)	-0.4901960784313726(0.03890344572344582)	0.6697626418988648(0.0023600851881755407)	0.5975232198142414(0.008827374421547773)	0.17759424152948136(0.48080294810196034)	0.3333333333333333(0.17646319681352732)	0.651186790505676(0.0034197801987985712)	0.2280701754385965(0.3627002084947103)	-0.2116675553113005(0.39913104693736545)	0.6288075179735706(0.005184513573219524)	-0.1413828689370485(0.5757540929543488)	-0.6525555851548386(0.0033303310078788883)	-0.19117319057346346(0.4473137280315215)	-0.021671826625386997(0.9319797351987382)	-0.5451730205091055(0.019291625974945294)	0.855962943185698(5.8688476510735426e-06)	0.653250773993808(0.0032856411027831485)	-0.42436763528265614(0.07921733495408222)	0.38493292053663575(0.11470802686534463)	-0.31660737060881283(0.2005259771171774)
Arg	0.2115583075335397(0.3993801361693994)	1.0(0.0)	0.18895201279008775(0.45270821349972334)	-0.40805806898125224(0.09275257091424008)	0.38493292053663575(0.11470802686534463)	0.5389778725487749(0.02099622459988771)	-0.5108359133126935(0.03027974699120303)	0.034073313781819096(0.8932280086145878)	0.5046439628482973(0.03269373337773917)	0.541795665634675(0.02020682839755899)	0.4759938682854123(0.04585063851653997)	0.42002063983488136(0.08267356720316324)	0.3085655314757482(0.21282870595868372)	0.08565531475748193(0.7354104124232369)	0.5190918472652218(0.027278528700016964)	0.33952528379772956(0.1680708348883216)	0.37893655024023065(0.12095646284592161)	0.34365325077399383(0.16262865351676548)	0.6099071207430341(0.007196658594982003)	0.4489164086687306(0.061657362626140765)	0.4914817381862392(0.038316838116425236)	0.5844089575912004(0.010865674782946285)	0.5067079463364293(0.031873132260511465)	-0.4976768861465699(0.03558464563852915)	0.3833853658783044(0.11629820958403869)	0.5706914344685242(0.013384281348823359)	0.13629325512727639(0.5897089668473677)	0.20753745667108(0.4086063830269441)	0.3684210526315789(0.13248715636055652)	-0.6298400426336259(0.005089423112044935)	0.5397316821465429(0.020782714646741193)	0.04552524283263976(0.8576447773928902)
Asn	0.74754785387991(0.00036212201522813184)	0.18895201279008775(0.45270821349972334)	1.0(0.0)	0.47390187206990814(0.046948725478828404)	-0.1311306318270008(0.604005772186534)	0.35227272727272735(0.15165465279871293)	0.4367579312033176(0.06994792069383915)	0.7138429752066117(0.0008773162314643054)	0.49974193546668016(0.03470804415004793)	0.1652039456088199(0.5123985603835295)	0.2882231404958678(0.2461052616578384)	0.3128549719967027(0.20620684107911794)	0.514197280707452(0.02902843047350819)	-0.020650493201102488(0.935178808951975)	0.6979866701972641(0.0012770936847743258)	0.3541559583989076(0.14932649848787932)	0.4204545454545455(0.08232370956988616)	0.5245225273080032(0.025434161580721384)	0.3696438282997345(0.13110832494310126)	0.21992775259174147(0.3805432644054366)	0.12396694214876033(0.6240726691432896)	0.5449380165289257(0.01935423130857147)	0.12183790988650467(0.6300861980007267)	-0.31095041322314054(0.20913014284907264)	-0.3227713507687299(0.1914197892993256)	0.2891069048154348(0.24459499193006762)	-0.14359504132231404(0.5697329526880663)	0.840909090909091(1.2366395289705831e-05)	0.7712959210611777(0.00017830532691737159)	-0.03615702479338843(0.886737121389002)	0.6288075179735707(0.005184513573219519)	-0.2991724838565138(0.22780847375028213)
Asp	0.25929765902352986(0.2987877728527564)	-0.40805806898125224(0.09275257091424008)	0.47390187206990814(0.046948725478828404)	0.9999999999999998(2.9707108702725193e-124)	-0.06508267935650353(0.7975101598445377)	0.20878555759677522(0.4057303137173425)	0.8316120139997671(1.88847026297034e-05)	0.5633075687635767(0.014920660997097284)	0.08884302261363973(0.7259160893342924)	-0.20557862209435238(0.4131422421844466)	0.031007756078728993(0.9027890446713986)	0.09090913941860809(0.7197824811055318)	0.1332645339204596(0.598079334577192)	0.11363642427326012(0.6534562939988056)	0.04855374491675659(0.8482754164588584)	0.04752068651427241(0.851469306325912)	0.0062015512157457976(0.9805159174122766)	0.20971085570428913(0.40360516350254894)	-0.27066130145085593(0.27733845588024536)	0.17871910362976362(0.4779828627843954)	-0.03565891949053834(0.8882881412933848)	-0.03565891949053834(0.8882881412933848)	-0.042355394501851495(0.8674708351702805)	0.2625323347999055(0.29258322119053565)	-0.3822215420016062(0.11750433893665622)	-0.030991752074525484(0.902838993395428)	-0.07338502271965863(0.7722872193281614)	0.4227390745400053(0.0804995295606105)	0.4659093395203664(0.05132849716745555)	0.5405685476391755(0.020547681458630708)	0.22623979014403606(0.3666694140534126)	0.18694999257809075(0.4575986970985133)
Cit	-0.5273477812177503(0.024513917732196133)	0.38493292053663575(0.11470802686534463)	-0.13113063182700077(0.604005772186534)	-0.06508267935650353(0.7975101598445377)	1.0(0.0)	0.5937016795316964(0.009386572262612448)	-0.07120743034055728(0.7788829476841138)	-0.08466702212452018(0.7383614570349896)	0.4613003095975232(0.053990476377347364)	0.4282765737874097(0.07620095935240204)	0.5276201012881685(0.02442661035820163)	0.6738906088751291(0.0021659578599511273)	0.27554179566563464(0.2684251313890622)	0.7378740970072238(0.0004730566959090065)	-0.07739938080495357(0.7601672386317742)	-0.1393188854489164(0.5813962095847576)	0.049561183682645955(0.8451628984602153)	0.09803921568627451(0.6987424830235279)	-0.27966976264189886(0.2610264770684414)	0.29411764705882354(0.23614329729664102)	0.74754785387991(0.00036212201522813184)	-0.04749613436253572(0.851545240773077)	0.6388028895768835(0.004322124802950016)	0.5658235137102081(0.014382209631651603)	0.4311786635216702(0.07401680437369648)	0.5933952528379773(0.00943261527195847)	0.7299949346589729(0.0005832843658791692)	-0.36861130363967937(0.13227196207863304)	0.11042311661506708(0.6626984309773885)	0.24161077045289905(0.33409918737869804)	0.39938080495356043(0.10060038374584017)	0.5235402925753573(0.025760328988042088)
Gln	0.21166755531130046(0.39913104693736556)	0.5389778725487749(0.02099622459988771)	0.35227272727272735(0.15165465279871293)	0.20878555759677525(0.40573031371734225)	0.5937016795316965(0.009386572262612435)	1.0(0.0)	0.05265875766281134(0.8356066771536097)	0.3130165289256199(0.20596010652945262)	0.6917915222369333(0.0014696932123817745)	0.2003097840506941(0.4254752598253613)	0.42148760330578516(0.08149511469711603)	0.556530791769712(0.01645090077715726)	0.3149200213168129(0.20306760486714284)	0.3087248733564822(0.21258027321958742)	0.41920501198238047(0.08333414658329318)	0.4202375366424356(0.0824985479571108)	0.20092975206611574(0.42401409203261164)	0.17552919220937113(0.4860013363807192)	0.1868869634699775(0.45775309615328275)	0.4605059983845854(0.054459535157759906)	0.4664256198347108(0.05103660352847928)	0.36776859504132237(0.13322701335649662)	0.3830666488804511(0.11662763586772873)	0.02840909090909091(0.9109039398901275)	0.3404432121634752(0.16685014461919884)	0.4481157024639239(0.06217962111726205)	0.16115702479338845(0.522925273575118)	0.29132231404958686(0.24083492322780575)	0.706246867477705(0.0010533141410326516)	-0.11621900826446281(0.6460627989650118)	0.6979866701972641(0.0012770936847743258)	0.28882049479573474(0.24508379511566583)
Glu	0.23013415892672856(0.35825371050744337)	-0.5108359133126935(0.03027974699120303)	0.4367579312033176(0.06994792069383915)	0.8316120139997671(1.88847026297034e-05)	-0.07120743034055728(0.7788829476841138)	0.052658757662811334(0.8356066771536097)	1.0(0.0)	0.47909144226557765(0.04426068523193675)	0.1393188854489164(0.5813962095847576)	-0.07533539731682146(0.7663922813478388)	0.08776459610468557(0.7291239161335257)	0.1413828689370485(0.5757540929543488)	0.2693498452012384(0.2797642200565713)	0.12899896800825592(0.6099496263278286)	0.09803921568627451(0.6987424830235279)	0.24458204334365324(0.3280041243603068)	-0.07021167688374845(0.7819038190704465)	0.18059855521155832(0.4732892668249995)	-0.3106295149638803(0.20962534083657888)	0.28586171310629516(0.25016959354548063)	0.004130098640220497(0.9870233755005482)	0.09499226872507144(0.7077091205418986)	0.0010319917440660476(0.9967573972800612)	0.3913268461608921(0.10830145997334044)	-0.3168903430701432(0.20010180120955304)	0.013415892672858616(0.9578637574487228)	-0.08466702212452018(0.7383614570349896)	0.32834284189752955(0.18342882557101026)	0.42002063983488136(0.08267356720316324)	0.5358802985686094(0.02189172839058393)	0.23013415892672856(0.35825371050744337)	0.2659088047270095(0.2861906637504314)
Gly	0.47392881896530203(0.046934455459648104)	0.0340733137818191(0.8932280086145878)	0.7138429752066117(0.0008773162314643054)	0.5633075687635767(0.014920660997097284)	-0.0846670221245202(0.7383614570349896)	0.3130165289256199(0.20596010652945262)	0.4790914422655777(0.04426068523193668)	1.0(0.0)	0.6133196480727438(0.006793013510226656)	0.0(1.0)	0.2303719008264463(0.35774353295909567)	0.4873516395460187(0.04022570057388698)	0.5018069847867903(0.03384816195424634)	0.2870418554953245(0.2481331568988079)	0.6050594507923028(0.007803172511672399)	0.2911719541355451(0.24108895033279595)	0.6673553719008265(0.002479759525645979)	0.6525555851548386(0.0033303310078788883)	0.0010325246600551244(0.996755722822634)	0.3975219941212229(0.102341716623879)	0.17252066115702483(0.49362355554657167)	0.49586776859504134(0.036366508231291214)	0.1104801386258983(0.6625340143910137)	-0.11983471074380166(0.6357645906519623)	-0.6133175425235124(0.006793256785511326)	0.31182244733664755(0.20778831757012284)	-0.12448347107438018(0.6226170977628509)	0.7882231404958678(0.00010212107640168302)	0.7847187416418945(0.00011506760230489448)	0.3223140495867769(0.1920857710870849)	0.6649458810755(0.002604503716074967)	-0.09368550100005016(0.7115660303054376)
His	0.20123839009287925(0.42328766928815786)	0.5046439628482973(0.03269373337773917)	0.4997419354666801(0.034708044150047954)	0.08884302261363973(0.7259160893342924)	0.4613003095975232(0.053990476377347364)	0.6917915222369333(0.0014696932123817745)	0.1393188854489164(0.5813962095847576)	0.6133196480727438(0.006793013510226656)	1.0(0.0)	0.5025799793601652(0.03353054708616268)	0.5998968274920273(0.008493766544096526)	0.7874097007223942(0.0001050103927107811)	0.6491228070175438(0.003558373943300945)	0.5149638802889577(0.028748754882630335)	0.6986584107327141(0.0012575339153336352)	0.47781217750258(0.04491215118822409)	0.7000517195173743(0.0012177559813723508)	0.4757481940144479(0.0459785720312123)	0.18059855521155832(0.4732892668249995)	0.6573787409700722(0.0030302895427941658)	0.6463604371945078(0.003751028408900388)	0.6969541455372089(0.001307650986390027)	0.5706914344685242(0.013384281348823359)	-0.009292721940496119(0.9708073151991455)	-0.0779238548533139(0.7585876230237298)	0.7192982456140351(0.0007666636665897179)	0.21063503065124534(0.401488612144711)	0.4863191148859636(0.0407140797755503)	0.7997936016511867(6.77596194348165e-05)	-0.004130098640220497(0.9870233755005482)	0.9112487100103198(1.4607836787089575e-07)	0.20279426352721347(0.4196357332844277)
Ile	-0.003095975232198142(0.990272385227047)	0.541795665634675(0.02020682839755899)	0.1652039456088199(0.5123985603835295)	-0.2055786220943524(0.41314224218444673)	0.4282765737874097(0.07620095935240204)	0.2003097840506941(0.4254752598253613)	-0.07533539731682146(0.7663922813478388)	0.0(1.0)	0.5025799793601652(0.03353054708616268)	1.0(0.0)	0.8518328445454776(7.258397853985019e-06)	0.6099071207430341(0.007196658594982003)	0.6924664602683178(0.0014476080524246128)	0.4220846233230134(0.08101904869498933)	0.3333333333333333(0.17646319681352732)	0.12074303405572755(0.6331873816566362)	0.3871967475206716(0.11240973118679862)	0.479876160990712(0.04386464036882083)	0.2961816305469556(0.23271685741068457)	0.6202270381836945(0.006032002847171171)	0.8167270061036034(3.537919443191605e-05)	0.5358802985686094(0.02189172839058393)	0.9050567595459237(2.455885947367801e-07)	0.029943215141598603(0.9061122402157848)	0.029091572478570523(0.9087718990875909)	0.87203302373581(2.4017641453772196e-06)	0.5957667288518066(0.009080970288212774)	0.10944761396584318(0.6655134509906172)	0.24871001031991744(0.31964521777772886)	-0.1652039456088199(0.5123985603835295)	0.6099071207430341(0.007196658594982003)	0.35695929039228896(0.1459066306024962)
Leu	0.04336603572231522(0.8643359221185836)	0.4759938682854123(0.04585063851653997)	0.2882231404958678(0.2461052616578384)	0.031007756078728996(0.9027890446713986)	0.5276201012881685(0.02442661035820163)	0.42148760330578516(0.08149511469711603)	0.08776459610468557(0.7291239161335257)	0.2303719008264463(0.35774353295909567)	0.5998968274920272(0.008493766544096526)	0.8518328445454775(7.258397853985059e-06)	1.0(0.0)	0.7527104771801856(0.0003124843160439027)	0.7589056251405163(0.00026059610465144743)	0.5090346574071762(0.030967258489520408)	0.42127006130249073(0.08166909131016188)	0.11151266328595341(0.6595593909373737)	0.3631198347107438(0.13858211244223298)	0.5792463342909246(0.011764639955500386)	0.2674238869542772(0.2833501186591912)	0.6339701412738463(0.00472314399193356)	0.850206611570248(7.878201556880417e-06)	0.5547520661157025(0.01687243618188531)	0.9364998666699977(1.087930445187335e-08)	0.11466942148760333(0.6504952664892774)	0.013513776360687561(0.9575565882241708)	0.9241095707493362(4.3517828185738726e-08)	0.6296487603305786(0.00510693130886142)	0.20351239669421486(0.4179557935805692)	0.41817248732232537(0.08417591089622073)	-0.0475206611570248(0.8514693847497038)	0.7413527059195792(0.000430279223956938)	0.3447212357239415(0.16124042378808268)
Lys	-0.08978328173374613(0.7231227825767574)	0.42002063983488136(0.08267356720316324)	0.3128549719967027(0.20620684107911794)	0.0909091394186081(0.7197824811055318)	0.6738906088751291(0.0021659578599511273)	0.556530791769712(0.01645090077715726)	0.1413828689370485(0.5757540929543488)	0.48735163954601873(0.04022570057388698)	0.7874097007223942(0.0001050103927107811)	0.6099071207430341(0.007196658594982003)	0.7527104771801856(0.0003124843160439027)	1.0(0.0)	0.7874097007223942(0.0001050103927107811)	0.8534571723426212(6.681541734969331e-06)	0.3684210526315789(0.13248715636055652)	0.08359133126934985(0.7415774315720882)	0.5245225273080031(0.025434161580721388)	0.6759545923632612(0.0020739524486674083)	-0.0629514963880289(0.8040167566657793)	0.5665634674922602(0.014226822697300039)	0.8817760596870762(1.315985830559689e-06)	0.4202375366424356(0.0824985479571108)	0.7977296181630547(7.304134709663055e-05)	0.28394428151515916(0.2535006779536339)	-0.14234090819872006(0.5731431516760634)	0.8844169246646028(1.107920999077685e-06)	0.6350026659339015(0.004635015532825796)	0.18998453745014288(0.4501964482558195)	0.5273477812177503(0.024513917732196133)	0.2880743801553797(0.24636005766752786)	0.8328173374613003(1.7901901423159217e-05)	0.3528206319529581(0.15097474699974803)
Met	0.20330237358101136(0.4184467334719628)	0.3085655314757482(0.21282870595868372)	0.5141972807074519(0.02902843047350823)	0.1332645339204596(0.598079334577192)	0.27554179566563464(0.2684251313890622)	0.31492002131681296(0.20306760486714284)	0.2693498452012384(0.2797642200565713)	0.5018069847867904(0.033848161954246316)	0.6491228070175438(0.003558373943300945)	0.6924664602683178(0.0014476080524246128)	0.7589056251405163(0.00026059610465144743)	0.7874097007223942(0.0001050103927107811)	1.0(0.0)	0.5067079463364293(0.031873132260511465)	0.5128998968008256(0.029506553722099375)	0.20949432404540763(0.40410193596361976)	0.5823439082710902(0.01121841387705845)	0.7750257997936018(0.00015833782693194361)	0.15789473684210525(0.5314832784708439)	0.5562435500515995(0.016518403054404888)	0.6752711276760512(0.0021040546218860884)	0.5462055451691608(0.01901844726629642)	0.717234262125903(0.000807070648534508)	0.07434177552396895(0.7693939641255888)	-0.32624120565254083(0.1864164646479771)	0.8286893704850361(2.1461184426396098e-05)	0.43985550518348293(0.06776166460106452)	0.44192055450359324(0.06633259054355581)	0.543859649122807(0.019643563727791618)	0.12906558250689054(0.6097635263618336)	0.7853457172342622(0.0001126543102925679)	0.12105575935042844(0.6323010054628242)
Orn	-0.4901960784313726(0.03890344572344582)	0.08565531475748193(0.7354104124232369)	-0.020650493201102488(0.935178808951975)	0.11363642427326011(0.6534562939988056)	0.7378740970072238(0.0004730566959090065)	0.3087248733564822(0.21258027321958742)	0.12899896800825592(0.6099496263278286)	0.2870418554953245(0.2481331568988079)	0.5149638802889577(0.028748754882630335)	0.4220846233230134(0.08101904869498933)	0.5090346574071763(0.030967258489520373)	0.8534571723426212(6.681541734969331e-06)	0.5067079463364293(0.031873132260511465)	1.0(0.0)	-0.07533539731682146(0.7663922813478388)	-0.2982456140350877(0.229322411766133)	0.34692828577852175(0.15839720697773255)	0.4262125902992776(0.07778293683965698)	-0.4901960784313726(0.03890344572344582)	0.30443756449948395(0.219330660804505)	0.7919464142622803(8.974043228173565e-05)	-0.022715542521212734(0.9287115787232019)	0.651186790505676(0.0034197801987985712)	0.6267424686534604(0.005379031930186101)	-0.19844608369310604(0.4298836446300036)	0.6635706914344685(0.0026779839744573825)	0.7909138896022252(9.303875146784266e-05)	-0.16830151958898523(0.504409278990944)	0.16202270381836945(0.5206651056985048)	0.6350026659339015(0.004635015532825796)	0.4943240454076367(0.03704404980744615)	0.4593910867657285(0.055123077690564716)
Phe	0.6697626418988648(0.0023600851881755407)	0.5190918472652218(0.027278528700016964)	0.697986670197264(0.0012770936847743305)	0.0485537449167566(0.8482754164588584)	-0.07739938080495357(0.7601672386317742)	0.41920501198238047(0.08333414658329318)	0.09803921568627451(0.6987424830235279)	0.6050594507923028(0.007803172511672399)	0.6986584107327141(0.0012575339153336352)	0.3333333333333333(0.17646319681352732)	0.4212700613024907(0.08166909131016191)	0.3684210526315789(0.13248715636055652)	0.5128998968008256(0.029506553722099375)	-0.07533539731682146(0.7663922813478388)	1.0(0.0)	0.5810113519091847(0.0114508540069193)	0.6381002399140667(0.004378639269133912)	0.4840041279669762(0.04182551548646378)	0.6697626418988648(0.0023600851881755407)	0.43446852425180604(0.07159701126026873)	0.2632937883140567(0.2911340917858043)	0.9086217008485094(1.829143852127314e-07)	0.2961816305469556(0.23271685741068457)	-0.5265875766281134(0.024758933730225686)	-0.03636446559821315(0.8860912992220578)	0.4654282765737873(0.05160161200071702)	-0.24883844307328495(0.3193871847878036)	0.7764585443614536(0.0001511878871172181)	0.762641898864809(0.00023296654976518388)	-0.42643268460276634(0.07761310236923102)	0.7461300309597524(0.0003768588845993769)	-0.3331620043661364(0.17669934087608977)
Pro	0.5975232198142414(0.008827374421547773)	0.33952528379772956(0.1680708348883216)	0.3541559583989076(0.14932649848787932)	0.047520686514272416(0.851469306325912)	-0.1393188854489164(0.5813962095847576)	0.4202375366424356(0.0824985479571108)	0.24458204334365324(0.3280041243603068)	0.2911719541355451(0.24108895033279595)	0.47781217750258(0.04491215118822409)	0.12074303405572755(0.6331873816566362)	0.11151266328595341(0.6595593909373737)	0.08359133126934985(0.7415774315720882)	0.20949432404540763(0.40410193596361976)	-0.2982456140350877(0.229322411766133)	0.5810113519091847(0.0114508540069193)	1.0(0.0)	0.11048013862589831(0.6625340143910137)	0.052631578947368425(0.8356904320597222)	0.4097007223942208(0.09131835313137276)	0.6346749226006192(0.004662842748871141)	-0.06917915222369332(0.785039384345873)	0.6773361769961614(0.0020141875464540332)	-0.013415892672858616(0.9578637574487228)	-0.34176566247824613(0.16510209993507233)	0.1828613127224433(0.46766895867765945)	0.09184726522187822(0.7170028416617739)	-0.5162623300275622(0.028279821830153495)	0.49251426284629424(0.03785065592340826)	0.6697626418988648(0.0023600851881755407)	-0.4708312449851367(0.04859647428477882)	0.4447884416924664(0.0643852241036506)	0.19658627586821711(0.4343065731987833)
Ser	0.17759424152948136(0.48080294810196034)	0.3789365502402306(0.12095646284592161)	0.4204545454545455(0.08232370956988616)	0.006201551215745798(0.9805159174122766)	0.04956118368264596(0.8451628984602153)	0.20092975206611574(0.42401409203261164)	-0.07021167688374845(0.7819038190704465)	0.6673553719008265(0.002479759525645979)	0.7000517195173742(0.0012177559813723554)	0.38719674752067157(0.11240973118679871)	0.3631198347107438(0.13858211244223298)	0.5245225273080032(0.025434161580721384)	0.5823439082710902(0.01121841387705845)	0.34692828577852175(0.15839720697773255)	0.6381002399140668(0.0043786392691339045)	0.1104801386258983(0.6625340143910137)	1.0(0.0)	0.6122871234126888(0.006913160408406246)	0.20237483337080436(0.42061856710384615)	0.39958704344133317(0.10040850088037273)	0.4121900826446281(0.08917561362375083)	0.584710743801653(0.010814877794308628)	0.3758389762600652(0.1242766319771051)	-0.28047520661157027(0.25959785524052115)	-0.5072863741550409(0.031646040637751664)	0.5462055451691608(0.01901844726629642)	0.07851239669421489(0.7568161301596111)	0.59400826446281(0.009340686367758111)	0.516262330027562(0.02827982183015351)	0.05320247933884298(0.8339314795973292)	0.647392961854563(0.0036780432096913335)	-0.17805421184539919(0.4796487921895908)
Thr	0.3333333333333333(0.17646319681352732)	0.34365325077399383(0.16262865351676548)	0.5245225273080031(0.025434161580721388)	0.20971085570428913(0.40360516350254894)	0.09803921568627451(0.6987424830235279)	0.17552919220937113(0.4860013363807192)	0.18059855521155832(0.4732892668249995)	0.6525555851548386(0.0033303310078788883)	0.4757481940144479(0.0459785720312123)	0.479876160990712(0.04386464036882083)	0.5792463342909248(0.011764639955500368)	0.6759545923632612(0.0020739524486674083)	0.7750257997936018(0.00015833782693194361)	0.4262125902992776(0.07778293683965698)	0.4840041279669762(0.04182551548646378)	0.052631578947368425(0.8356904320597222)	0.6122871234126888(0.006913160408406246)	1.0(0.0)	0.23013415892672856(0.35825371050744337)	0.4592363261093911(0.05521566198726722)	0.5534332177895466(0.0171904653824395)	0.5162623300275622(0.028279821830153495)	0.5603715170278638(0.015569122116593604)	-0.17139909356915062(0.49647978250135494)	-0.5142974420318718(0.0289917696153647)	0.6904024767801857(0.0015160249841227721)	0.2808467075349938(0.2589405711597229)	0.5575633164297672(0.01621005664206079)	0.5067079463364293(0.031873132260511465)	0.15900879764848913(0.528553558895548)	0.6718266253869969(0.0022613045197175117)	0.019658627586821714(0.9382864871597861)
Trp	0.651186790505676(0.0034197801987985712)	0.6099071207430341(0.007196658594982003)	0.3696438282997345(0.13110832494310126)	-0.27066130145085593(0.27733845588024536)	-0.27966976264189886(0.2610264770684414)	0.1868869634699775(0.45775309615328275)	-0.3106295149638803(0.20962534083657888)	0.0010325246600551242(0.996755722822634)	0.18059855521155832(0.4732892668249995)	0.2961816305469556(0.23271685741068457)	0.26742388695427716(0.28335011865919124)	-0.0629514963880289(0.8040167566657793)	0.15789473684210525(0.5314832784708439)	-0.4901960784313726(0.03890344572344582)	0.6697626418988648(0.0023600851881755407)	0.4097007223942208(0.09131835313137276)	0.20237483337080436(0.42061856710384615)	0.23013415892672856(0.35825371050744337)	1.0(0.0)	0.16615067079463364(0.509950460343896)	0.029943215141598603(0.9061122402157848)	0.6773361769961614(0.0020141875464540332)	0.17234262125902994(0.49407642787678374)	-0.8187920554237137(3.253804844786084e-05)	0.20987491573825875(0.403228992664875)	0.21362229102167182(0.3946884572555506)	-0.357253532379073(0.1455508401901357)	0.4852865902259084(0.041206976514121814)	0.30443756449948395(0.219330660804505)	-0.8446051719250917(1.0373094885467614e-05)	0.29411764705882354(0.23614329729664102)	-0.3900685579069361(0.10954156412939145)
Tyr	0.2280701754385965(0.3627002084947103)	0.4489164086687306(0.061657362626140765)	0.21992775259174147(0.3805432644054366)	0.17871910362976362(0.4779828627843954)	0.29411764705882354(0.23614329729664102)	0.4605059983845854(0.054459535157759906)	0.28586171310629516(0.25016959354548063)	0.39752199412122285(0.10234171662387906)	0.6573787409700722(0.0030302895427941658)	0.6202270381836945(0.006032002847171171)	0.6339701412738463(0.00472314399193356)	0.5665634674922602(0.014226822697300039)	0.5562435500515995(0.016518403054404888)	0.30443756449948395(0.219330660804505)	0.43446852425180604(0.07159701126026873)	0.6346749226006192(0.004662842748871141)	0.3995870434413331(0.10040850088037273)	0.4592363261093911(0.05521566198726722)	0.16615067079463364(0.509950460343896)	1.0(0.0)	0.5482705944892711(0.018481236492225588)	0.6866288989366577(0.0016480414750823773)	0.6078431372549019(0.007450054518883103)	-0.016520394560881987(0.9481244762832548)	-0.08207979377882399(0.7461033321461263)	0.6367389060887513(0.004489848099432227)	0.11151266328595341(0.6595593909373737)	0.3913268461608921(0.10830145997334044)	0.6553147574819401(0.0031558468964774365)	-0.06814662756363819(0.7881781018728293)	0.7151702786377709(0.0008492395538531108)	0.650804039584782(0.0034451416642501355)
Val	-0.21166755531130046(0.39913104693736556)	0.4914817381862392(0.038316838116425236)	0.12396694214876033(0.6240726691432896)	-0.03565891949053834(0.8882881412933848)	0.74754785387991(0.00036212201522813184)	0.4664256198347108(0.05103660352847928)	0.004130098640220498(0.9870233755005482)	0.17252066115702483(0.49362355554657167)	0.6463604371945078(0.003751028408900388)	0.8167270061036034(3.537919443191605e-05)	0.850206611570248(7.878201556880417e-06)	0.8817760596870762(1.315985830559689e-06)	0.6752711276760512(0.0021040546218860884)	0.7919464142622804(8.974043228173514e-05)	0.2632937883140567(0.2911340917858043)	-0.06917915222369332(0.785039384345873)	0.4121900826446281(0.08917561362375083)	0.5534332177895466(0.0171904653824395)	0.029943215141598607(0.9061122402157848)	0.548270594489271(0.018481236492225613)	1.0(0.0)	0.3873966942148761(0.11220832639866567)	0.9540527858909349(8.644466296126763e-10)	0.2902892561983471(0.2425836658112285)	0.047298217262406475(0.8521574004952615)	0.9385649159901079(8.406188717967422e-09)	0.7882231404958678(0.00010212107640168302)	0.004132231404958678(0.9870166749626642)	0.3211151692771437(0.1938390283919404)	0.16528925619834714(0.5121777325421706)	0.7237997866986421(0.00068436634366341)	0.4316779438344852(0.07364574190129317)
AAA	0.6288075179735707(0.005184513573219519)	0.5844089575912004(0.010865674782946285)	0.5449380165289257(0.01935423130857147)	-0.03565891949053834(0.8882881412933848)	-0.04749613436253572(0.851545240773077)	0.36776859504132237(0.13322701335649662)	0.09499226872507144(0.7077091205418986)	0.49586776859504134(0.036366508231291214)	0.6969541455372089(0.001307650986390027)	0.5358802985686095(0.0218917283905839)	0.5547520661157025(0.01687243618188531)	0.4202375366424356(0.0824985479571108)	0.5462055451691608(0.01901844726629642)	-0.022715542521212734(0.9287115787232019)	0.9086217008485095(1.8291438521272972e-07)	0.6773361769961616(0.0020141875464540315)	0.584710743801653(0.010814877794308628)	0.516262330027562(0.02827982183015351)	0.6773361769961616(0.0020141875464540315)	0.6866288989366577(0.0016480414750823773)	0.3873966942148761(0.11220832639866567)	1.0(0.0)	0.4532783257641996(0.05886962701929012)	-0.5082644628099174(0.03126488920666647)	-0.05249582355497861(0.8361088059210172)	0.564790989050153(0.014601285640616433)	-0.17252066115702483(0.49362355554657167)	0.7019628099173555(0.0011649009010889027)	0.7289624099989178(0.0005992043774845784)	-0.45971074380165294(0.054932214936327835)	0.764068248440792(0.0002230918744684567)	-0.023809574839791754(0.9252870336645563)
BCAA	-0.1413828689370485(0.5757540929543488)	0.5067079463364293(0.031873132260511465)	0.12183790988650468(0.6300861980007265)	-0.042355394501851495(0.8674708351702805)	0.6388028895768835(0.004322124802950016)	0.3830666488804511(0.11662763586772873)	0.0010319917440660476(0.9967573972800612)	0.11048013862589831(0.6625340143910137)	0.5706914344685242(0.013384281348823359)	0.9050567595459237(2.455885947367801e-07)	0.9364998666699977(1.087930445187335e-08)	0.7977296181630547(7.304134709663055e-05)	0.717234262125903(0.000807070648534508)	0.651186790505676(0.0034197801987985712)	0.2961816305469556(0.23271685741068457)	-0.013415892672858616(0.9578637574487228)	0.3758389762600652(0.1242766319771051)	0.5603715170278638(0.015569122116593604)	0.17234262125902994(0.49407642787678374)	0.6078431372549019(0.007450054518883103)	0.9540527858909349(8.644466296126763e-10)	0.4532783257641996(0.05886962701929012)	1.0(0.0)	0.2044398826909146(0.41579141308263934)	0.05194923656887593(0.837793711831538)	0.9607843137254902(2.4865670345238e-10)	0.7372226072793587(0.00048145192845634483)	0.04439856038237034(0.8611351186353199)	0.29411764705882354(0.23614329729664102)	0.02891069048154348(0.9093369088710426)	0.6945304437564499(0.0013817713318639603)	0.4252471546412486(0.07853113517246654)
Cit / Arg	-0.6525555851548386(0.0033303310078788883)	-0.4976768861465699(0.03558464563852915)	-0.31095041322314054(0.20913014284907264)	0.2625323347999055(0.29258322119053565)	0.5658235137102081(0.014382209631651603)	0.02840909090909091(0.9109039398901275)	0.3913268461608921(0.10830145997334044)	-0.11983471074380166(0.6357645906519623)	-0.009292721940496119(0.9708073151991455)	0.029943215141598607(0.9061122402157848)	0.11466942148760333(0.6504952664892774)	0.28394428151515916(0.2535006779536339)	0.07434177552396895(0.7693939641255888)	0.6267424686534604(0.005379031930186101)	-0.5265875766281134(0.024758933730225686)	-0.34176566247824613(0.16510209993507233)	-0.28047520661157027(0.25959785524052115)	-0.17139909356915062(0.49647978250135494)	-0.8187920554237136(3.2538048447860957e-05)	-0.01652039456088199(0.9481244762832548)	0.2902892561983471(0.2425836658112285)	-0.5082644628099174(0.03126488920666647)	0.2044398826909146(0.41579141308263934)	1.0(0.0)	0.0483377385209209(0.8489430556444225)	0.10531751532562268(0.6774785581455431)	0.5981404958677686(0.008739619786080881)	-0.5139462809917356(0.02912045890067509)	-0.20547240735096972(0.4133889585324706)	0.7629132231404958(0.00023106029512474458)	-0.07124420154380358(0.7787714503200565)	0.5383034311605092(0.021188710595652315)
Cit / Orn	-0.19117319057346344(0.4473137280315216)	0.3833853658783044(0.11629820958403869)	-0.32277135076872987(0.1914197892993257)	-0.38222154200160624(0.11750433893665622)	0.4311786635216703(0.07401680437369641)	0.3404432121634752(0.16685014461919884)	-0.3168903430701432(0.20010180120955304)	-0.6133175425235124(0.006793256785511326)	-0.0779238548533139(0.7585876230237298)	0.029091572478570523(0.9087718990875909)	0.013513776360687563(0.9575565882241708)	-0.14234090819872006(0.5731431516760634)	-0.32624120565254083(0.1864164646479771)	-0.19844608369310607(0.4298836446300037)	-0.03636446559821315(0.8860912992220578)	0.1828613127224433(0.46766895867765945)	-0.5072863741550409(0.031646040637751664)	-0.5142974420318718(0.0289917696153647)	0.20987491573825878(0.4032289926648749)	-0.08207979377882399(0.7461033321461263)	0.04729821726240647(0.8521574004952615)	-0.05249582355497861(0.8361088059210172)	0.05194923656887593(0.837793711831538)	0.0483377385209209(0.8489430556444225)	1.0(0.0)	-0.04363735871785579(0.8634946301779043)	0.034823962160233334(0.8908889279480363)	-0.47973906080440853(0.04393363914897416)	-0.1818223279910658(0.4702454664459781)	-0.517681586740185(0.027774077311078692)	-0.13506801507907742(0.5930892472678656)	0.08958411097656077(0.7237141992754575)
Essential AA	-0.021671826625386997(0.9319797351987382)	0.5706914344685242(0.013384281348823359)	0.2891069048154348(0.24459499193006762)	-0.030991752074525487(0.902838993395428)	0.5933952528379773(0.00943261527195847)	0.4481157024639239(0.06217962111726205)	0.013415892672858616(0.9578637574487228)	0.31182244733664755(0.20778831757012284)	0.7192982456140351(0.0007666636665897179)	0.87203302373581(2.4017641453772196e-06)	0.9241095707493363(4.351782818573826e-08)	0.8844169246646028(1.107920999077685e-06)	0.8286893704850361(2.1461184426396098e-05)	0.6635706914344685(0.0026779839744573825)	0.4654282765737873(0.05160161200071702)	0.09184726522187822(0.7170028416617739)	0.5462055451691608(0.01901844726629642)	0.6904024767801857(0.0015160249841227721)	0.21362229102167182(0.3946884572555506)	0.6367389060887513(0.004489848099432227)	0.9385649159901079(8.406188717967422e-09)	0.564790989050153(0.014601285640616433)	0.9607843137254902(2.4865670345238e-10)	0.10531751532562267(0.6774785581455433)	-0.04363735871785579(0.8634946301779043)	1.0(0.0)	0.6535881098148937(0.003264133494592605)	0.21063503065124534(0.401488612144711)	0.45304437564499483(0.05901670687313079)	0.01445534524077174(0.9546021434641245)	0.8224974200206397(2.7926170666106315e-05)	0.3031567306809875(0.2213739613913982)
Fisher ratio	-0.5451730205091057(0.019291625974945256)	0.1362932551272764(0.5897089668473677)	-0.14359504132231404(0.5697329526880663)	-0.07338502271965862(0.7722872193281616)	0.7299949346589728(0.0005832843658791712)	0.16115702479338845(0.522925273575118)	-0.0846670221245202(0.7383614570349896)	-0.12448347107438018(0.6226170977628509)	0.21063503065124536(0.401488612144711)	0.5957667288518066(0.009080970288212774)	0.6296487603305786(0.00510693130886142)	0.6350026659339014(0.004635015532825805)	0.43985550518348293(0.06776166460106452)	0.7909138896022251(9.303875146784302e-05)	-0.24883844307328495(0.3193871847878036)	-0.516262330027562(0.02827982183015351)	0.07851239669421489(0.7568161301596111)	0.2808467075349938(0.2589405711597229)	-0.357253532379073(0.1455508401901357)	0.11151266328595341(0.6595593909373737)	0.7882231404958678(0.00010212107640168302)	-0.17252066115702483(0.49362355554657167)	0.7372226072793587(0.00048145192845634483)	0.5981404958677686(0.008739619786080881)	0.034823962160233334(0.8908889279480363)	0.6535881098148937(0.003264133494592605)	1.0(0.0)	-0.38533057851239677(0.11430191992236308)	-0.13939082910744177(0.5811991520577305)	0.41528925619834717(0.0865593078014859)	0.27878165821488354(0.26260738981217313)	0.39078758704440814(0.10883169274674008)
Glucogenic AA	0.855962943185698(5.8688476510735426e-06)	0.20753745667107998(0.4086063830269441)	0.840909090909091(1.2366395289705831e-05)	0.4227390745400053(0.0804995295606105)	-0.36861130363967937(0.13227196207863304)	0.29132231404958686(0.24083492322780575)	0.32834284189752955(0.18342882557101026)	0.7882231404958678(0.00010212107640168302)	0.4863191148859635(0.04071407977555034)	0.10944761396584317(0.6655134509906173)	0.20351239669421486(0.4179557935805692)	0.18998453745014288(0.4501964482558195)	0.4419205545035932(0.06633259054355582)	-0.16830151958898526(0.504409278990944)	0.7764585443614535(0.00015118788711721866)	0.4925142628462943(0.037850655923408215)	0.59400826446281(0.009340686367758111)	0.5575633164297671(0.016210056642060815)	0.4852865902259085(0.041206976514121814)	0.3913268461608921(0.10830145997334044)	0.004132231404958678(0.9870166749626642)	0.7019628099173555(0.0011649009010889027)	0.04439856038237034(0.8611351186353199)	-0.5139462809917356(0.02912045890067509)	-0.47973906080440853(0.04393363914897416)	0.21063503065124536(0.401488612144711)	-0.38533057851239677(0.11430191992236308)	1.0(0.0)	0.8156944814435483(3.687729898888079e-05)	-0.13533057851239672(0.5923641940900404)	0.6153846973928541(0.006557788164134761)	-0.25258853308300816(0.31190721597984394)
Non essential AA	0.653250773993808(0.0032856411027831485)	0.3684210526315789(0.13248715636055652)	0.7712959210611778(0.00017830532691737126)	0.46590933952036645(0.05132849716745551)	0.11042311661506708(0.6626984309773885)	0.706246867477705(0.0010533141410326516)	0.42002063983488136(0.08267356720316324)	0.7847187416418945(0.00011506760230489448)	0.7997936016511867(6.77596194348165e-05)	0.24871001031991744(0.31964521777772886)	0.4181724873223253(0.08417591089622077)	0.5273477812177503(0.024513917732196133)	0.543859649122807(0.019643563727791618)	0.16202270381836945(0.5206651056985048)	0.762641898864809(0.00023296654976518388)	0.6697626418988648(0.0023600851881755407)	0.5162623300275622(0.028279821830153495)	0.5067079463364293(0.031873132260511465)	0.30443756449948395(0.219330660804505)	0.6553147574819401(0.0031558468964774365)	0.3211151692771436(0.19383902839194042)	0.7289624099989178(0.0005992043774845784)	0.29411764705882354(0.23614329729664102)	-0.2054724073509697(0.4133889585324707)	-0.18182232799106576(0.4702454664459782)	0.45304437564499483(0.05901670687313079)	-0.1393908291074418(0.5811991520577304)	0.8156944814435482(3.6877298988880996e-05)	1.0(0.0)	-0.052658757662811334(0.8356066771536097)	0.8637770897832818(3.854410891744889e-06)	0.12726374700942478(0.6148052819513592)
Orn / Arg	-0.42436763528265603(0.07921733495408231)	-0.6298400426336258(0.005089423112044944)	-0.03615702479338843(0.886737121389002)	0.5405685476391755(0.020547681458630708)	0.24161077045289908(0.3340991873786976)	-0.11621900826446281(0.6460627989650118)	0.5358802985686095(0.0218917283905839)	0.3223140495867769(0.1920857710870849)	-0.004130098640220498(0.9870233755005482)	-0.1652039456088199(0.5123985603835295)	-0.0475206611570248(0.8514693847497038)	0.2880743801553797(0.24636005766752786)	0.1290655825068905(0.6097635263618336)	0.6350026659339014(0.004635015532825805)	-0.42643268460276634(0.07761310236923102)	-0.47083124498513673(0.04859647428477875)	0.05320247933884298(0.8339314795973292)	0.15900879764848913(0.528553558895548)	-0.8446051719250915(1.0373094885467688e-05)	-0.0681466275636382(0.7881781018728292)	0.16528925619834714(0.5121777325421706)	-0.45971074380165294(0.054932214936327835)	0.028910690481543478(0.9093369088710426)	0.7629132231404958(0.00023106029512474458)	-0.5176815867401852(0.02777407731107866)	0.014455345240771739(0.9546021434641245)	0.41528925619834717(0.0865593078014859)	-0.13533057851239672(0.5923641940900404)	-0.05265875766281134(0.8356066771536097)	1.0(0.0)	-0.015487869900826864(0.9513629472278686)	0.3157356663537602(0.2018363821510895)
Total AA	0.38493292053663575(0.11470802686534463)	0.5397316821465429(0.020782714646741193)	0.6288075179735706(0.005184513573219524)	0.22623979014403606(0.3666694140534126)	0.39938080495356043(0.10060038374584017)	0.697986670197264(0.0012770936847743305)	0.23013415892672856(0.35825371050744337)	0.6649458810755001(0.00260450371607496)	0.9112487100103198(1.4607836787089575e-07)	0.6099071207430341(0.007196658594982003)	0.7413527059195792(0.000430279223956938)	0.8328173374613003(1.7901901423159217e-05)	0.7853457172342622(0.0001126543102925679)	0.4943240454076367(0.03704404980744615)	0.7461300309597524(0.0003768588845993769)	0.4447884416924664(0.0643852241036506)	0.647392961854563(0.0036780432096913335)	0.6718266253869969(0.0022613045197175117)	0.29411764705882354(0.23614329729664102)	0.7151702786377709(0.0008492395538531108)	0.7237997866986421(0.00068436634366341)	0.7640682484407919(0.00022309187446845758)	0.6945304437564499(0.0013817713318639603)	-0.07124420154380358(0.7787714503200565)	-0.13506801507907742(0.5930892472678656)	0.8224974200206397(2.7926170666106315e-05)	0.2787816582148836(0.26260738981217313)	0.6153846973928541(0.006557788164134761)	0.8637770897832818(3.854410891744889e-06)	-0.015487869900826862(0.9513629472278686)	1.0(0.0)	0.19451694664855168(0.43925552479415586)
Tyr / Phe	-0.3166073706088129(0.2005259771171773)	0.045525242832639756(0.8576447773928902)	-0.2991724838565138(0.22780847375028213)	0.18694999257809075(0.4575986970985133)	0.5235402925753572(0.025760328988042126)	0.28882049479573474(0.24508379511566583)	0.2659088047270095(0.2861906637504314)	-0.09368550100005016(0.7115660303054376)	0.20279426352721347(0.4196357332844277)	0.356959290392289(0.1459066306024962)	0.3447212357239415(0.16124042378808268)	0.35282063195295815(0.15097474699974797)	0.12105575935042844(0.6323010054628242)	0.45939108676572843(0.05512307769056477)	-0.3331620043661364(0.17669934087608977)	0.19658627586821714(0.4343065731987833)	-0.17805421184539919(0.4796487921895908)	0.019658627586821714(0.9382864871597861)	-0.39006855790693606(0.10954156412939145)	0.650804039584782(0.0034451416642501355)	0.43167794383448527(0.07364574190129312)	-0.023809574839791754(0.9252870336645563)	0.4252471546412486(0.07853113517246654)	0.5383034311605092(0.021188710595652315)	0.08958411097656077(0.7237141992754575)	0.3031567306809875(0.2213739613913982)	0.39078758704440814(0.10883169274674008)	-0.25258853308300816(0.31190721597984394)	0.12726374700942478(0.6148052819513592)	0.3157356663537602(0.2018363821510895)	0.19451694664855168(0.43925552479415586)	1.0(0.0)

## Sheet: MP-female-all_AA
	Ala	Arg	Asn	Asp	Cit	Gln	Glu	Gly	His	Ile	Leu	Lys	Met	Orn	Phe	Pro	Ser	Thr	Trp	Tyr	Val	AAA	BCAA	Cit / Arg	Cit / Orn	Essential AA	Fisher ratio	Glucogenic AA	Non essential AA	Orn / Arg	Total AA	Tyr / Phe
Ala	1.0(0.0)	0.7149079890210629(2.8701849088549606e-19)	0.4272081790766651(1.921378176452986e-06)	0.05569584293468434(0.554382550508481)	0.19314670851028334(0.03862522339514547)	0.5166359235055791(3.409791411717545e-09)	0.34126431199767693(0.0001896901153403576)	0.3508640410209244(0.00012082022483701198)	0.47725232656778127(6.940609330153855e-08)	0.4318522128443257(1.4429548242990264e-06)	0.40744511078578355(6.203578286366575e-06)	0.23103919700701134(0.012982058850158589)	0.5270766669329654(1.4356745554431876e-09)	0.06056630610843528(0.5202263057884904)	0.568853202935374(3.3005958823516374e-11)	0.5678410012667624(3.639405362332651e-11)	0.281419536080237(0.0023133442058675957)	0.4065721827569802(6.522136879486274e-06)	0.4122321592404625(4.702070603165984e-06)	0.5795198977702923(1.1547312014369285e-11)	0.3470392344339759(0.00014486022549827453)	0.5944334980981077(2.491414740265312e-12)	0.40117623436985744(8.860805411008904e-06)	-0.6846541430735457(4.5014747775419863e-17)	0.011221037473574618(0.9052583916309676)	0.4146251003284845(4.087238298540464e-06)	-0.12854938821309625(0.1709470911866038)	0.908998905114609(9.262772084598731e-45)	0.8017439337209773(5.1083984096719955e-27)	-0.4850969639197459(4.5062324704504435e-08)	0.714151003001277(3.2552778562920203e-19)	0.31716258356477234(0.0005530596455937621)
Arg	0.7149079890210629(2.8701849088549606e-19)	1.0(0.0)	0.5176582001170702(3.136918730143045e-09)	-0.07878964832884193(0.40259433949033696)	0.33096563235069604(0.00030289735361349314)	0.4736536835059251(8.97336912967655e-08)	0.2761482201501885(0.002814307341588272)	0.5694204142984074(3.12426691050098e-11)	0.5247087604524184(1.751357287981058e-09)	0.6360268224713587(2.2138529359960457e-14)	0.6486315330583128(4.575804982298973e-15)	0.30892347392205943(0.0007816758383086931)	0.5896778801052821(4.097590986793763e-12)	0.059167838832199164(0.5299230338071487)	0.671083158456761(2.279945745634855e-16)	0.65678176024935(1.5863110724850285e-15)	0.3988056721725433(1.0120726530340351e-05)	0.31837156633218944(0.0005252443325532)	0.5294540077702403(1.1741473077748665e-09)	0.6090690288023292(5.113401707197324e-13)	0.5697155045765647(3.036164370658862e-11)	0.6632352012224892(6.697734046842861e-16)	0.6407560131080418(1.2358783945143282e-14)	-0.9348867728201825(3.3361276721908868e-52)	0.06492760943452203(0.490576189590741)	0.5835404831771257(7.695660428597428e-12)	0.14305726063765314(0.12720540209705472)	0.7793834201710594(1.086589068879246e-24)	0.7282924770101562(2.890477565475388e-20)	-0.7083881812629311(1.1921196394051818e-18)	0.7194724030392843(1.3317550780527916e-19)	0.271668125007561(0.003314738305919278)
Asn	0.42720817907666503(1.921378176453e-06)	0.5176582001170701(3.136918730143068e-09)	1.0(0.0)	0.22897755873053463(0.01383643212568245)	0.6023291228659667(1.0709559716583832e-12)	0.7538905900746464(2.394385478574171e-22)	0.5219102368135311(2.2107497436051692e-09)	0.5077223278618785(6.975395715541861e-09)	0.7245583646791744(5.55886379269391e-20)	0.7515812735914799(3.7785708874796196e-22)	0.6842000387172402(3.492127555774669e-17)	0.8048808405486876(2.28016488875245e-27)	0.7346692370858983(9.224147974913795e-21)	0.5553249505110306(1.186055531400597e-10)	0.6787079109457222(7.751534179976639e-17)	0.2265551013603756(0.014902570148972623)	0.5537181608967792(1.3754352378584947e-10)	0.7064077198852251(1.1532443541672834e-18)	0.7972441876982813(1.5849004466477007e-26)	0.41274801693450486(4.5625636625540034e-06)	0.8399892672188057(8.812376860284375e-32)	0.6228897874188736(1.0618145365658418e-13)	0.8109108989032257(4.638354636119048e-28)	-0.37986742769289206(3.065545440771818e-05)	-0.40506309197618506(7.109560389250002e-06)	0.8676481323704086(4.37305448898437e-36)	0.47812172673650793(6.520089684299487e-08)	0.5656001297773595(4.513071317274356e-11)	0.7163603155266085(2.251691894366208e-19)	-0.036946276762674854(0.6963412040823738)	0.8054679296390148(1.957474851119913e-27)	-0.06738684362526766(0.4742612503376249)
Asp	0.055695842934684346(0.5543825505084807)	-0.07878964832884193(0.40259433949033696)	0.22897755873053466(0.013836432125682445)	1.0(0.0)	0.36663115500701643(5.5779442457677826e-05)	0.35418824470790067(0.00010299678636622978)	0.18918749055502523(0.04287023066818429)	0.07239460143465477(0.4419679946037294)	0.1813922290351721(0.05236860324218162)	0.07470077275664325(0.42752456121847593)	0.09273379750959154(0.32426983634166684)	0.3859447345714182(2.0457738086718613e-05)	0.18618956306419246(0.04633752801256284)	0.3615132857428814(7.200363142314299e-05)	0.06514654125233464(0.4891117946030913)	0.03720502622335842(0.6930217836638992)	0.10989039171828853(0.24235769057358764)	0.21721984170367076(0.019706371110294458)	0.1108379778830477(0.23829559297983618)	0.10899800746063298(0.2462268553019388)	0.18220810521205424(0.0512994571611235)	0.1252501127965782(0.1822879484575432)	0.1454159845377007(0.12098998766588905)	0.14495145670510526(0.12386766226983119)	-0.25632320191531605(0.00569078367700364)	0.22817826713248876(0.014180615890551636)	0.04645987164858301(0.6219771051048211)	0.09158343082285678(0.3303339247643394)	0.27951974559854537(0.0024837605421920506)	0.26658701069223323(0.004142809111548354)	0.27732184922826686(0.0026949981877896125)	0.10124516918022103(0.28164028507912975)
Cit	0.19314670851028334(0.03862522339514547)	0.33096563235069604(0.00030289735361349314)	0.6023291228659666(1.0709559716583832e-12)	0.36663115500701643(5.5779442457677826e-05)	1.0(0.0)	0.5306969727807469(1.0563107905785368e-09)	0.6036193104452044(9.308829717110399e-13)	0.45773668377276977(2.69972771366873e-07)	0.364121934049854(6.32515442083082e-05)	0.4617306160408424(2.0585330406543796e-07)	0.4320954556393899(1.4213076110641638e-06)	0.6338992825983151(2.8683181309615175e-14)	0.3774234575927502(3.209588723148164e-05)	0.6388798529998138(1.559333223764639e-14)	0.5237641469835556(1.89506723833861e-09)	0.18570698570171276(0.046916852486343995)	0.6015780755925041(1.1616723474380146e-12)	0.539298136131929(5.021136787782162e-10)	0.6203282981906343(1.4292541023020174e-13)	0.444512411109393(6.467232895805417e-07)	0.5672788926598062(3.84180752644254e-11)	0.5619553052239055(6.382201681790998e-11)	0.5298226531124846(1.1379404561996906e-09)	-0.05103572377217454(0.5897083195638286)	-0.3450927282087481(0.00015873446940505647)	0.6014352674121666(1.1797436621139002e-12)	0.11903577956041947(0.20512602412068234)	0.39550411898386645(1.2158859934332143e-05)	0.5594269477327974(8.096548660391343e-11)	0.1485587916538307(0.11468976054537164)	0.6121583733745966(3.6223865988353373e-13)	0.1456829103270539(0.12030164891081423)
Gln	0.5166359235055791(3.409791411717545e-09)	0.4736536835059251(8.97336912967655e-08)	0.7538905900746464(2.394385478574171e-22)	0.35418824470790067(0.00010299678636622978)	0.5306969727807469(1.0563107905785368e-09)	0.9999999999999998(0.0)	0.4061314247513355(6.6887893819447955e-06)	0.38771234129449866(1.8603782452631094e-05)	0.8297426974026562(2.1692769394517434e-30)	0.6355099255098227(2.358067186021485e-14)	0.6187740446316442(1.7094188100005307e-13)	0.7992436202905295(9.617285285204311e-27)	0.8115238094638408(3.9326261106082513e-28)	0.6360680707752348(2.2027207132242604e-14)	0.7127606895116118(4.097825699294258e-19)	0.301862856661915(0.001043282801911322)	0.49539047334717695(1.8162542571562885e-08)	0.5740518978732029(1.987660408445568e-11)	0.6940402160023539(8.003990042599635e-18)	0.5216412596008386(2.2605529212636948e-09)	0.6967578122154808(5.273243394530621e-18)	0.6708783470464084(2.3459518151369775e-16)	0.6874160271685048(2.1715626442009915e-17)	-0.382601387404131(2.656926041055359e-05)	-0.5534117725636919(1.4147151170435727e-10)	0.7702601658551586(8.11330374919107e-24)	0.22587627197224838(0.015213849735895612)	0.5805532649754126(1.040913168899331e-11)	0.816235177033851(1.0834273842866308e-28)	0.04429917030283539(0.6397824654719273)	0.848255345433352(5.615804407088079e-33)	0.07069459488232868(0.45278914848789786)
Glu	0.341264311997677(0.00018969011534035758)	0.27614822015018853(0.002814307341588262)	0.5219102368135311(2.2107497436051692e-09)	0.18918749055502526(0.04287023066818429)	0.6036193104452046(9.308829717110298e-13)	0.40613142475133546(6.688789381944833e-06)	0.9999999999999998(0.0)	0.40430185386215817(7.424484939892627e-06)	0.2768004019382025(0.002747433007333708)	0.3682473046982906(5.141259280333472e-05)	0.3258816888978601(0.00037935182572040513)	0.35566976328602284(9.587014651822322e-05)	0.1457264478019765(0.12018966352207407)	0.36053945466330595(7.555120623609031e-05)	0.4324446631484285(1.3907681204232408e-06)	0.10585749010656535(0.2601821033095657)	0.48584308331932846(3.7140360172552036e-08)	0.3281913686252324(0.00034264538169118244)	0.4284674134898498(1.7785849681596205e-06)	0.25802875088170746(0.005367133023085252)	0.36435688255351956(6.251412241080781e-05)	0.3878431999525376(1.8473005158971433e-05)	0.38076895373999364(2.693433179115318e-05)	-0.07640370567330453(0.41911360635306716)	-0.13858374040792173(0.13966302432610744)	0.40058849075528596(9.158613976495926e-06)	0.10892879205145614(0.24652873175754866)	0.4656168485680007(1.5758831504854602e-07)	0.5257207932599175(1.6090283654749216e-09)	0.0256317811219682(0.7866210330063057)	0.5297955471910747(1.1405656944810166e-09)	-0.049083169858778676(0.6024208276895033)
Gly	0.3508640410209244(0.00012082022483701198)	0.5694204142984073(3.12426691050098e-11)	0.5077223278618785(6.975395715541861e-09)	0.07239460143465477(0.4419679946037294)	0.45773668377276977(2.69972771366873e-07)	0.38771234129449866(1.8603782452631094e-05)	0.40430185386215817(7.424484939892627e-06)	1.0(0.0)	0.3177120740976226(0.0005402537519413922)	0.48233620668007576(4.803945549870402e-08)	0.5733375691059973(2.132231938739624e-11)	0.42119021713817867(2.7672116722565395e-06)	0.35674418396080937(9.099214846474581e-05)	0.36471716370914575(6.139890579118419e-05)	0.4358860035186855(1.1213135826086233e-06)	0.4268162751811406(1.9679916055889547e-06)	0.715587842996482(2.562429472456731e-19)	0.235079184196895(0.01144046087200352)	0.3990237590356619(9.998118965319087e-06)	0.5053042582409077(8.440448167037032e-09)	0.5803755522112527(1.059683123740555e-11)	0.5065230114613685(7.668579435947856e-09)	0.5790540154848023(1.2098932045080059e-11)	-0.44733814920722564(6.043373218343769e-07)	-0.22717856727624725(0.01462157018602985)	0.5303178280405301(1.0909926616186018e-09)	0.26000122344476934(0.005013360010562005)	0.6595627997203397(1.0968386781408798e-15)	0.6201315948772589(1.46208197153841e-13)	-0.15821920906872758(0.09270284561161016)	0.6145197299874495(2.776236984580883e-13)	0.31249038122913747(0.0006737590254480972)
His	0.4772523265677812(6.940609330153896e-08)	0.5247087604524184(1.751357287981058e-09)	0.7245583646791743(5.55886379269399e-20)	0.18139222903517208(0.0523686032421817)	0.364121934049854(6.32515442083082e-05)	0.8297426974026562(2.1692769394517434e-30)	0.2768004019382025(0.002747433007333708)	0.3177120740976226(0.0005402537519413922)	1.0(0.0)	0.5838660038060588(7.44511926135315e-12)	0.5896676084086453(4.101960920764799e-12)	0.6590128038182068(1.1802334409344996e-15)	0.8684883889220553(3.1270401675263776e-36)	0.38160500949757026(2.5771962974151853e-05)	0.601857642564287(1.127067691626186e-12)	0.3382663391090116(0.00021774238517164611)	0.26941902244909965(0.003594956357023969)	0.41648664488675047(3.662363747605923e-06)	0.6260096358046368(7.366317257763728e-14)	0.27740238834527414(0.00268698040230863)	0.6097117306188979(4.76098838789576e-13)	0.4765840163536607(7.281354256053006e-08)	0.6198168731418892(1.5161313501955115e-13)	-0.5059733443679928(9.323339527853169e-09)	-0.3315190160190323(0.000295497201462182)	0.6648871212130835(5.352872230266152e-16)	0.33612581659261437(0.00024007153361841122)	0.5044152114326832(9.049939059551353e-09)	0.6801015609203891(6.341972032205735e-17)	-0.1607088973383239(0.0876154609324967)	0.718498776279851(1.5707631613205557e-19)	-0.17682852311253652(0.05869310235087439)
Ile	0.43185221284432573(1.442954824299021e-06)	0.6360268224713588(2.213852935995998e-14)	0.7515812735914799(3.7785708874796196e-22)	0.07470077275664325(0.42752456121847593)	0.4617306160408424(2.0585330406543796e-07)	0.6355099255098227(2.358067186021485e-14)	0.36824730469829053(5.141259280333482e-05)	0.4823362066800759(4.803945549870402e-08)	0.5838660038060588(7.44511926135315e-12)	1.0(0.0)	0.8589201304741697(1.2507235904100396e-34)	0.6398181869643589(1.3884508014772931e-14)	0.6586517310679646(1.2382978377506399e-15)	0.3865951721952717(1.9756217222193475e-05)	0.8264925041889652(5.732680408916193e-30)	0.4961508265304679(1.7140531442108225e-08)	0.5369694865877552(6.15382218842425e-10)	0.5539380572098273(1.347894187203545e-10)	0.7067808316464804(1.0860775532306687e-18)	0.5889896130297424(4.400587251646162e-12)	0.8692742514548982(2.2803439188859996e-36)	0.7504583099786676(4.708604566875702e-22)	0.9301806207397378(5.3237022777692375e-51)	-0.5496971329947373(2.3874034703645997e-10)	-0.24908166938546944(0.00726667096669425)	0.8863092479818837(1.4009690883586136e-39)	0.47116551514069777(1.0699008340638137e-07)	0.5618736289059276(6.431645546858704e-11)	0.6752588811720663(1.2678230287270406e-16)	-0.2315764959007937(0.013171115554632903)	0.7744413561909023(3.266703868205351e-24)	0.08734812624138452(0.35327936002066085)
Leu	0.4074451107857835(6.203578286366597e-06)	0.6486315330583128(4.575804982298973e-15)	0.6842000387172402(3.492127555774669e-17)	0.09273379750959153(0.3242698363416665)	0.43209545563938984(1.4213076110641693e-06)	0.6187740446316442(1.7094188100005307e-13)	0.3258816888978601(0.00037935182572040513)	0.5733375691059972(2.1322319387396393e-11)	0.5896676084086453(4.101960920764799e-12)	0.8589201304741697(1.2507235904100396e-34)	1.0(0.0)	0.6498167244857433(3.930357977077756e-15)	0.6905494212275959(1.3588704263630403e-17)	0.40674789518452603(6.4567982482664e-06)	0.7682880395307237(1.2378406635283615e-23)	0.5339920373583855(7.963910923757453e-10)	0.5396925920178463(4.850322594696221e-10)	0.453232428358833(3.650429052517194e-07)	0.6339772956396698(2.8413078150212903e-14)	0.5666601563007924(4.077158854840733e-11)	0.8189433899308377(5.077469099709711e-29)	0.6970430224980254(5.045927350750179e-18)	0.9311107474319982(2.5616807972349274e-51)	-0.570667088176185(3.385325045605872e-11)	-0.2872970469671166(0.001850907872427316)	0.8641616045251564(1.716597034759359e-35)	0.5219332613124017(2.2065359192030422e-09)	0.5706932608922515(2.7610558940723948e-11)	0.6844234889474176(3.379406237069919e-17)	-0.23248551488826938(0.012806147883732393)	0.7757832589333579(2.429473138817873e-24)	0.10741753617007126(0.2531837768598231)
Lys	0.23103919700701134(0.012982058850158589)	0.3089234739220594(0.0007816758383086952)	0.8048808405486876(2.28016488875245e-27)	0.3859447345714182(2.0457738086718613e-05)	0.633899282598315(2.868318130961569e-14)	0.7992436202905295(9.617285285204311e-27)	0.35566976328602284(9.587014651822322e-05)	0.4211902171381786(2.7672116722565586e-06)	0.6590128038182067(1.1802334409345083e-15)	0.6398181869643588(1.3884508014773283e-14)	0.6498167244857433(3.930357977077756e-15)	1.0(0.0)	0.7523500830274465(3.247935579831587e-22)	0.8359130561791(3.235878318144766e-31)	0.635096558989376(2.479916124411036e-14)	0.1945994258837896(0.037158723699353705)	0.6122300015297566(3.593389088656352e-13)	0.7154037211397539(2.642447681609413e-19)	0.7798768948135889(9.71974669021572e-25)	0.5034119492996019(9.788409102428583e-09)	0.7998401965021847(8.276486748438263e-27)	0.6544655394000592(2.1506637064143285e-15)	0.7545903834791675(2.0831532114114751e-22)	-0.16897229799963925(0.07230482958410178)	-0.7356542015742702(7.709617268626517e-21)	0.863539067653419(2.1826074323846642e-35)	0.348189114680336(0.00013720244114281982)	0.3935486034941447(1.354217979950976e-05)	0.6498777872702294(3.89961706542984e-15)	0.3015765651744253(0.0011112369906361229)	0.7548426042779072(1.980960187155328e-22)	0.10404582153385884(0.26847356136357176)
Met	0.5270766669329654(1.4356745554431876e-09)	0.5896778801052821(4.097590986793763e-12)	0.7346692370858983(9.224147974913795e-21)	0.18618956306419246(0.04633752801256284)	0.3774234575927502(3.209588723148164e-05)	0.8115238094638407(3.9326261106083912e-28)	0.1457264478019765(0.12018966352207407)	0.35674418396080937(9.099214846474581e-05)	0.8684883889220553(3.1270401675263776e-36)	0.6586517310679646(1.2382978377506399e-15)	0.6905494212275959(1.3588704263630403e-17)	0.7523500830274467(3.24793557983154e-22)	1.0(0.0)	0.4476134110832384(5.286661383857122e-07)	0.6707602893167032(2.3848393004418165e-16)	0.3907194228066492(1.5807708819527375e-05)	0.3595130342944955(7.946641960570931e-05)	0.5976030302432482(1.7801405972309494e-12)	0.6879198540780691(2.014692132189385e-17)	0.4699519420500274(1.1651492133489859e-07)	0.7074052312769687(9.821040169147905e-19)	0.6189934170854146(1.6668716415585938e-13)	0.7246975550754852(5.426037293628964e-20)	-0.5427413606127238(4.431553294270164e-10)	-0.41058707725769866(5.174373641361129e-06)	0.7806730615865979(8.114958108045825e-25)	0.32618912462393973(0.00037426505050395685)	0.562495684477639(6.064194556608758e-11)	0.7186858843343028(1.521800380050528e-19)	-0.13478861375475912(0.1527681171609882)	0.7792621820415576(1.1167085698395752e-24)	0.04364716885497905(0.6432415845258341)
Orn	0.06056630610843528(0.5202263057884904)	0.05916783883219917(0.5299230338071487)	0.5553249505110305(1.1860555314006094e-10)	0.36151328574288133(7.200363142314299e-05)	0.6388798529998138(1.559333223764639e-14)	0.6360680707752348(2.2027207132242604e-14)	0.36053945466330595(7.555120623609031e-05)	0.36471716370914575(6.139890579118419e-05)	0.3816050094975702(2.5771962974151857e-05)	0.38659517219527173(1.97562172221934e-05)	0.40674789518452603(6.4567982482664e-06)	0.8359130561791(3.235878318144766e-31)	0.4476134110832384(5.286661383857122e-07)	1.0(0.0)	0.4931356051683714(2.1548053482728126e-08)	0.08372166447871886(0.37369686907474986)	0.7198771352887064(1.2431848611189177e-19)	0.5934838576325181(2.7534536853113878e-12)	0.5763812993958766(1.579051415258248e-11)	0.5127610758577915(4.6660868332849775e-09)	0.5329211260630398(8.732484443183149e-10)	0.5735179653793588(2.0947918039405973e-11)	0.4815999280812467(5.068764732549034e-08)	0.12038923429086781(0.20199604156672515)	-0.9231001409191819(1.0219714481830284e-48)	0.6148302471680311(2.6803503568101135e-13)	0.05858155022563258(0.5340150433090268)	0.26644321518458436(0.003998330281778762)	0.5137847429784254(4.2966502754338125e-09)	0.6012486988550595(1.5129604059842433e-12)	0.5730146674704929(2.200867809304271e-11)	0.24631936741121016(0.007962819116314787)
Phe	0.568853202935374(3.3005958823516374e-11)	0.671083158456761(2.279945745634855e-16)	0.6787079109457224(7.751534179976528e-17)	0.06514654125233466(0.48911179460309095)	0.5237641469835556(1.89506723833861e-09)	0.7127606895116118(4.097825699294258e-19)	0.4324446631484285(1.3907681204232408e-06)	0.4358860035186855(1.1213135826086233e-06)	0.601857642564287(1.127067691626186e-12)	0.8264925041889652(5.732680408916193e-30)	0.7682880395307237(1.2378406635283615e-23)	0.6350965589893759(2.479916124411063e-14)	0.6707602893167033(2.3848393004417657e-16)	0.4931356051683714(2.1548053482728126e-08)	1.0(0.0)	0.5330376577244801(8.645512317686298e-10)	0.5703939711495769(2.842602739415465e-11)	0.5469612496865814(2.5425859845350827e-10)	0.7877281903831602(1.5857464104520525e-25)	0.7417476187903479(2.4964251307111767e-21)	0.7415843627031454(2.5740555396985296e-21)	0.9235317085896732(7.527502685914878e-49)	0.8050502704025223(2.1820478983696722e-27)	-0.5270696928925004(1.6975670084696258e-09)	-0.3622885913319783(6.929107360312606e-05)	0.8184755975877084(5.792865172623637e-29)	0.07097111538849248(0.4510190077537459)	0.6606995247782901(9.422279988120623e-16)	0.7796828517256303(1.0155601858644311e-24)	-0.17142683560862262(0.06819877923879095)	0.8402847924672029(8.007999624308189e-32)	0.1488004931653096(0.11248440769244616)
Pro	0.5678410012667625(3.639405362332651e-11)	0.65678176024935(1.5863110724850285e-15)	0.2265551013603756(0.014902570148972623)	0.03720502622335842(0.6930217836638992)	0.18570698570171276(0.046916852486343995)	0.30186285666191504(0.001043282801911322)	0.10585749010656534(0.2601821033095657)	0.4268162751811406(1.9679916055889547e-06)	0.3382663391090116(0.00021774238517164611)	0.49615082653046794(1.7140531442108225e-08)	0.5339920373583855(7.963910923757453e-10)	0.1945994258837896(0.037158723699353705)	0.3907194228066492(1.5807708819527375e-05)	0.08372166447871887(0.3736968690747495)	0.5330376577244801(8.645512317686298e-10)	1.0(0.0)	0.2851723033694698(0.002007406408655694)	0.11075335655111979(0.23865640608431413)	0.27621693292158417(0.0028071931040742145)	0.6452927128962614(6.9974619203061226e-15)	0.28867694095284735(0.0017552836163342927)	0.5885948021812455(4.584056398233873e-12)	0.42186041832233157(2.6579644470246187e-06)	-0.6375681264401705(2.389351405132374e-14)	-0.02516986409334362(0.7894611764555748)	0.3559138449596554(9.474106826286279e-05)	-0.06100402713106814(0.5172098789591958)	0.6005117731322421(1.3033471622911632e-12)	0.6020900792721722(1.0990583350350977e-12)	-0.42958058921734205(1.8467556391487408e-06)	0.5485948225162292(2.194364582115679e-10)	0.46012130801142537(2.297148100556139e-07)
Ser	0.281419536080237(0.0023133442058675957)	0.3988056721725433(1.0120726530340351e-05)	0.5537181608967792(1.3754352378584947e-10)	0.10989039171828853(0.24235769057358764)	0.6015780755925041(1.1616723474380146e-12)	0.4953904733471769(1.8162542571563087e-08)	0.4858430833193285(3.7140360172551903e-08)	0.7155878429964821(2.562429472456694e-19)	0.26941902244909965(0.003594956357023969)	0.5369694865877552(6.15382218842425e-10)	0.5396925920178463(4.850322594696221e-10)	0.6122300015297565(3.593389088656391e-13)	0.3595130342944955(7.946641960570931e-05)	0.7198771352887064(1.2431848611189177e-19)	0.5703939711495769(2.842602739415465e-11)	0.2851723033694698(0.002007406408655694)	1.0(0.0)	0.5534490445906537(1.409879584016225e-10)	0.5349818599635141(7.311728597429257e-10)	0.6501167902099184(3.781525242103179e-15)	0.6002994913160893(1.3334829915884462e-12)	0.6611448934105949(8.876149316752218e-16)	0.5921948744355504(3.1521206954596986e-12)	-0.21238828730533704(0.02329003987431174)	-0.5875519082044918(5.104971954320075e-12)	0.6322240682439935(3.5122265538955926e-14)	0.11778284671238462(0.2099689650523803)	0.5713964430603431(2.578250688528587e-11)	0.6358196883063892(2.2705853547027e-14)	0.19287636722626225(0.0397817304314)	0.6628158389429486(7.088291527756644e-16)	0.3944156081772392(1.2911526287975501e-05)
Thr	0.4065721827569802(6.522136879486274e-06)	0.3183715663321895(0.0005252443325531975)	0.706407719885225(1.1532443541673168e-18)	0.21721984170367073(0.01970637111029447)	0.539298136131929(5.021136787782162e-10)	0.5740518978732029(1.987660408445568e-11)	0.32819136862523235(0.00034264538169118244)	0.235079184196895(0.01144046087200352)	0.41648664488675047(3.662363747605923e-06)	0.5539380572098273(1.347894187203545e-10)	0.45323242835883293(3.650429052517194e-07)	0.715403721139754(2.6424476816093555e-19)	0.5976030302432482(1.7801405972309494e-12)	0.5934838576325181(2.7534536853113878e-12)	0.5469612496865814(2.5425859845350827e-10)	0.11075335655111979(0.23865640608431413)	0.5534490445906536(1.4098795840162402e-10)	1.0(0.0)	0.7296087978803327(2.2894285825319404e-20)	0.4646253215736677(1.6875837818056252e-07)	0.6989077822703758(3.7780483515379805e-18)	0.5896905290723111(4.092215864901487e-12)	0.6249516645327347(8.342562435918178e-14)	-0.18552736301317743(0.048126249396451375)	-0.48279052528525773(4.647196246361194e-08)	0.7523171258307989(3.2691106276598626e-22)	0.24650385624483845(0.007914552209503843)	0.4649835960797463(1.6463780449203966e-07)	0.5846781194185042(6.853951060374292e-12)	0.15258074773307426(0.10508904608163103)	0.6716097850981393(2.1184070016124564e-16)	0.14040016886901316(0.13449744977897024)
Trp	0.4122321592404625(4.702070603165984e-06)	0.5294540077702403(1.1741473077748665e-09)	0.7972441876982813(1.5849004466477007e-26)	0.11083797788304771(0.23829559297983618)	0.6203282981906343(1.4292541023020174e-13)	0.6940402160023539(8.003990042599635e-18)	0.4284674134898498(1.7785849681596205e-06)	0.3990237590356619(9.998118965319087e-06)	0.6260096358046368(7.366317257763728e-14)	0.7067808316464804(1.0860775532306687e-18)	0.6339772956396696(2.8413078150213206e-14)	0.7798768948135889(9.71974669021572e-25)	0.6879198540780692(2.0146921321893558e-17)	0.5763812993958766(1.579051415258248e-11)	0.7877281903831602(1.5857464104520525e-25)	0.2762169329215841(0.0028071931040742192)	0.5349818599635141(7.311728597429257e-10)	0.7296087978803326(2.28942858253199e-20)	1.0(0.0)	0.5403998258332826(4.557971174901738e-10)	0.8099226388152754(6.044989224308764e-28)	0.7720987829871467(5.451272953970656e-24)	0.7718323531354088(5.7759483958302646e-24)	-0.3719811169359525(4.598814301964312e-05)	-0.43443667650975915(1.2281224944296964e-06)	0.8544157077010686(6.472266599767381e-34)	0.20341063157401648(0.02923115736220229)	0.5220587368199062(2.183707332905002e-09)	0.6704223302796928(2.499657766000056e-16)	-0.03595796436558089(0.7040806914535068)	0.7767966188619368(1.9400327443298108e-24)	0.02992778508792961(0.750860574709891)
Tyr	0.5795198977702923(1.1547312014369285e-11)	0.6090690288023292(5.113401707197324e-13)	0.41274801693450486(4.5625636625540034e-06)	0.108998007460633(0.24622685530193883)	0.444512411109393(6.467232895805417e-07)	0.5216412596008386(2.2605529212636948e-09)	0.25802875088170746(0.005367133023085252)	0.5053042582409077(8.440448167037032e-09)	0.2774023883452742(0.002686980402308625)	0.5889896130297424(4.400587251646162e-12)	0.5666601563007924(4.077158854840733e-11)	0.5034119492996018(9.788409102428653e-09)	0.4699519420500274(1.1651492133489859e-07)	0.5127610758577916(4.666086833284943e-09)	0.7417476187903478(2.4964251307112305e-21)	0.6452927128962614(6.9974619203061226e-15)	0.6501167902099184(3.781525242103179e-15)	0.46462532157366765(1.687583781805635e-07)	0.5403998258332825(4.557971174901788e-10)	0.9999999999999998(0.0)	0.531523747320542(9.843217490404967e-10)	0.9185751663830138(2.273504623820313e-47)	0.578231722443722(1.313527955285505e-11)	-0.4575622441009993(3.084989465330378e-07)	-0.4251182189565716(2.182626233019228e-06)	0.5980496217200926(1.6972864455142134e-12)	-0.2274140667788586(0.014516634556044619)	0.6925737193076756(1.0006285323237377e-17)	0.7423840093725046(2.215034598481389e-21)	-0.08481609443886287(0.3695983033093475)	0.7262743196918517(4.121459347108882e-20)	0.757729837016538(1.108941852395606e-22)
Val	0.3470392344339759(0.00014486022549827453)	0.5697155045765646(3.036164370658894e-11)	0.8399892672188057(8.812376860284375e-32)	0.18220810521205422(0.0512994571611235)	0.5672788926598064(3.8418075264424983e-11)	0.6967578122154808(5.273243394530621e-18)	0.3643568825535196(6.251412241080781e-05)	0.5803755522112527(1.059683123740555e-11)	0.6097117306188979(4.76098838789576e-13)	0.8692742514548982(2.2803439188859996e-36)	0.8189433899308376(5.077469099709857e-29)	0.7998401965021847(8.276486748438263e-27)	0.7074052312769686(9.821040169148117e-19)	0.5329211260630398(8.732484443183149e-10)	0.7415843627031455(2.574055539698438e-21)	0.28867694095284735(0.0017552836163342927)	0.6002994913160892(1.333482991588461e-12)	0.6989077822703759(3.778048351537926e-18)	0.8099226388152755(6.044989224308677e-28)	0.5315237473205421(9.843217490404967e-10)	1.0(0.0)	0.7097114217604751(6.756832854612888e-19)	0.9626822090281073(5.62254879122989e-66)	-0.44841805177572447(5.634843604114213e-07)	-0.38366126296888575(2.3110248219854126e-05)	0.9674319228754806(2.9285316909989884e-69)	0.5601860258011269(7.539960339694011e-11)	0.5344898691237264(7.629195281700747e-10)	0.671915939891386(2.0296704430615903e-16)	-0.09101348444501761(0.335522785655862)	0.8021930786632706(4.555242044902673e-27)	0.07057546794271145(0.453552928757589)
AAA	0.5944334980981077(2.491414740265312e-12)	0.6632352012224892(6.697734046842861e-16)	0.6228897874188736(1.0618145365658418e-13)	0.1252501127965782(0.1822879484575432)	0.5619553052239055(6.382201681790998e-11)	0.6708783470464083(2.3459518151370283e-16)	0.3878431999525376(1.8473005158971433e-05)	0.5065230114613684(7.668579435948026e-09)	0.4765840163536607(7.281354256053006e-08)	0.7504583099786676(4.708604566875702e-22)	0.6970430224980254(5.045927350750179e-18)	0.6544655394000591(2.1506637064143285e-15)	0.6189934170854146(1.6668716415585938e-13)	0.5735179653793588(2.0947918039405973e-11)	0.923531708589673(7.527502685915307e-49)	0.5885948021812455(4.584056398233873e-12)	0.6611448934105949(8.876149316752218e-16)	0.5896905290723112(4.092215864901412e-12)	0.7720987829871467(5.451272953970656e-24)	0.9185751663830137(2.2735046238205075e-47)	0.7097114217604752(6.756832854612647e-19)	1.0(0.0)	0.749890491762235(5.26042500136232e-22)	-0.48814090106128993(3.60471627002584e-08)	-0.44569416119732436(5.990475305863759e-07)	0.7847913586126639(3.1522865170454594e-25)	-0.08335602861547409(0.375794681016407)	0.7158908343138064(2.4358627595685763e-19)	0.818813635119489(5.266748441928901e-29)	-0.09702739948099201(0.3044310300604162)	0.8527031388704537(1.1917853494682996e-33)	0.46898799091801835(1.2465199201983512e-07)
BCAA	0.40117623436985744(8.860805411008904e-06)	0.6407560131080418(1.2358783945143282e-14)	0.8109108989032257(4.638354636119048e-28)	0.1454159845377007(0.12098998766588905)	0.5298226531124847(1.1379404561996619e-09)	0.6874160271685049(2.1715626442009915e-17)	0.3807689537399936(2.693433179115318e-05)	0.5790540154848023(1.2098932045080059e-11)	0.6198168731418892(1.5161313501955115e-13)	0.930180620739738(5.3237022777687063e-51)	0.9311107474319982(2.5616807972349274e-51)	0.7545903834791675(2.0831532114114751e-22)	0.7246975550754852(5.426037293628964e-20)	0.4815999280812467(5.068764732549034e-08)	0.8050502704025223(2.1820478983696722e-27)	0.4218604183223316(2.6579644470245984e-06)	0.5921948744355504(3.1521206954596986e-12)	0.6249516645327347(8.342562435918178e-14)	0.7718323531354088(5.7759483958302646e-24)	0.578231722443722(1.313527955285505e-11)	0.9626822090281075(5.622548791227652e-66)	0.749890491762235(5.26042500136232e-22)	1.0(0.0)	-0.5333591223675329(9.984422962694918e-10)	-0.3346143761320745(0.00025709509202473765)	0.9686163330325605(3.73163739461703e-70)	0.5566767036875467(1.046442880821091e-10)	0.5761981898689369(1.607982432182231e-11)	0.708010275823089(8.90634293255955e-19)	-0.17807184390947325(0.0580245191784619)	0.82887401078218(2.8182791385867906e-30)	0.08478833515264136(0.36761788871713563)
Cit / Arg	-0.6846541430735457(4.5014747775419863e-17)	-0.9348867728201825(3.3361276721908868e-52)	-0.37986742769289206(3.065545440771818e-05)	0.14495145670510526(0.12386766226983119)	-0.05103572377217454(0.5897083195638286)	-0.38260138740413097(2.6569260410553685e-05)	-0.07640370567330453(0.41911360635306716)	-0.4473381492072257(6.043373218343769e-07)	-0.5059733443679927(9.323339527853305e-09)	-0.5496971329947373(2.3874034703645997e-10)	-0.570667088176185(3.385325045605872e-11)	-0.16897229799963928(0.07230482958410178)	-0.5427413606127238(4.431553294270164e-10)	0.12038923429086781(0.20199604156672515)	-0.5270696928925003(1.6975670084696382e-09)	-0.6375681264401705(2.389351405132374e-14)	-0.21238828730533704(0.02329003987431174)	-0.18552736301317743(0.048126249396451375)	-0.37198111693595254(4.598814301964312e-05)	-0.4575622441009993(3.084989465330378e-07)	-0.44841805177572447(5.634843604114213e-07)	-0.4881409010612899(3.604716270025853e-08)	-0.533359122367533(9.984422962694918e-10)	1.0(0.0)	-0.15727174233802113(0.09469926299610616)	-0.4562272925205205(3.372290900552931e-07)	-0.18441967291741085(0.049501637198426984)	-0.6838360825181647(5.070519626192519e-17)	-0.5997468559558298(1.776114344052696e-12)	0.8033706500166377(5.681249593144121e-27)	-0.5821120101031438(1.0986247421008288e-11)	-0.18985237026774165(0.043055749108894426)
Cit / Orn	0.011221037473574618(0.9052583916309676)	0.06492760943452203(0.490576189590741)	-0.4050630919761851(7.10956038924998e-06)	-0.25632320191531605(0.00569078367700364)	-0.3450927282087481(0.00015873446940505647)	-0.5534117725636918(1.4147151170435934e-10)	-0.13858374040792173(0.13966302432610744)	-0.22717856727624725(0.01462157018602985)	-0.3315190160190322(0.0002954972014621833)	-0.2490816693854694(0.007266670966694265)	-0.28729704696711655(0.0018509078724273193)	-0.7356542015742702(7.709617268626517e-21)	-0.4105870772576987(5.174373641361129e-06)	-0.923100140919182(1.0219714481829412e-48)	-0.3622885913319784(6.929107360312555e-05)	-0.025169864093343618(0.7894611764555748)	-0.5875519082044918(5.104971954320075e-12)	-0.4827905252852577(4.647196246361213e-08)	-0.43443667650975915(1.2281224944296964e-06)	-0.4251182189565716(2.182626233019228e-06)	-0.3836612629688858(2.3110248219854048e-05)	-0.44569416119732436(5.990475305863759e-07)	-0.3346143761320745(0.00025709509202473765)	-0.15727174233802113(0.09469926299610616)	1.0(0.0)	-0.4688758293130535(1.2563327112157962e-07)	-0.009894348544873718(0.916416671583407)	-0.13892034360429215(0.13869458766289608)	-0.3686415851607701(5.0396860913203834e-05)	-0.664697579391731(7.38385119183188e-16)	-0.4149071533275255(4.0199969570028845e-06)	-0.23497182774607195(0.011479255061902166)
Essential AA	0.41462510032848454(4.0872382985404335e-06)	0.5835404831771258(7.695660428597347e-12)	0.8676481323704086(4.37305448898437e-36)	0.22817826713248876(0.014180615890551636)	0.6014352674121667(1.1797436621138875e-12)	0.7702601658551584(8.113303749191247e-24)	0.4005884907552859(9.158613976495995e-06)	0.5303178280405301(1.0909926616186018e-09)	0.6648871212130835(5.352872230266152e-16)	0.8863092479818837(1.4009690883586136e-39)	0.8641616045251564(1.716597034759359e-35)	0.8635390676534191(2.1826074323846025e-35)	0.7806730615865978(8.114958108046172e-25)	0.6148302471680311(2.6803503568101135e-13)	0.8184755975877084(5.792865172623637e-29)	0.3559138449596554(9.474106826286279e-05)	0.6322240682439935(3.5122265538955926e-14)	0.7523171258307988(3.269110627659934e-22)	0.8544157077010686(6.472266599767381e-34)	0.5980496217200926(1.6972864455142134e-12)	0.9674319228754807(2.9285316909984886e-69)	0.7847913586126639(3.1522865170454594e-25)	0.9686163330325606(3.731637394616393e-70)	-0.4562272925205205(3.372290900552931e-07)	-0.4688758293130535(1.2563327112157962e-07)	1.0(0.0)	0.47539618757724467(7.92679824411649e-08)	0.5787969122739139(1.2414164168994733e-11)	0.7500907510194222(5.058962649612605e-22)	-0.05061747898879658(0.5927648158311827)	0.8716383114536944(8.710791501700718e-37)	0.09344645618303789(0.3205492136617527)
Fisher ratio	-0.12854938821309625(0.1709470911866038)	0.14305726063765314(0.12720540209705472)	0.47812172673650793(6.520089684299487e-08)	0.04645987164858301(0.6219771051048211)	0.11903577956041947(0.20512602412068234)	0.22587627197224838(0.015213849735895612)	0.10892879205145614(0.24652873175754866)	0.2600012234447693(0.0050133600105620076)	0.33612581659261437(0.00024007153361841122)	0.47116551514069777(1.0699008340638137e-07)	0.5219332613124017(2.2065359192030422e-09)	0.348189114680336(0.00013720244114281982)	0.32618912462393973(0.00037426505050395685)	0.05858155022563257(0.5340150433090268)	0.07097111538849248(0.4510190077537459)	-0.06100402713106814(0.5172098789591958)	0.11778284671238462(0.2099689650523803)	0.24650385624483845(0.007914552209503843)	0.20341063157401648(0.02923115736220229)	-0.22741406677885861(0.014516634556044605)	0.5601860258011269(7.539960339694011e-11)	-0.0833560286154741(0.3757946810164067)	0.5566767036875467(1.046442880821091e-10)	-0.18441967291741085(0.049501637198426984)	-0.009894348544873718(0.916416671583407)	0.47539618757724467(7.92679824411649e-08)	1.0(0.0)	-0.011315096379874493(0.9044679718605744)	0.06389267075156532(0.4975300693917821)	-0.08898169542546375(0.3464674316747255)	0.1932706471644709(0.0384982439750421)	-0.40906211834814643(5.651911664618418e-06)
Glucogenic AA	0.9089989051146091(9.262772084598073e-45)	0.7793834201710594(1.086589068879246e-24)	0.5656001297773595(4.513071317274356e-11)	0.09158343082285678(0.3303339247643394)	0.39550411898386645(1.2158859934332143e-05)	0.5805532649754126(1.040913168899331e-11)	0.4656168485680007(1.5758831504854602e-07)	0.6595627997203397(1.0968386781408798e-15)	0.5044152114326832(9.049939059551353e-09)	0.5618736289059277(6.431645546858635e-11)	0.5706932608922515(2.7610558940723948e-11)	0.3935486034941447(1.354217979950976e-05)	0.562495684477639(6.064194556608758e-11)	0.26644321518458436(0.003998330281778762)	0.6606995247782901(9.422279988120623e-16)	0.6005117731322421(1.3033471622911632e-12)	0.5713964430603432(2.5782506885285588e-11)	0.4649835960797463(1.6463780449203966e-07)	0.5220587368199062(2.183707332905002e-09)	0.6925737193076758(1.0006285323237234e-17)	0.5344898691237265(7.629195281700692e-10)	0.7158908343138064(2.4358627595685763e-19)	0.576198189868937(1.6079824321822197e-11)	-0.6838360825181647(5.070519626192519e-17)	-0.13892034360429215(0.13869458766289608)	0.5787969122739139(1.2414164168994733e-11)	-0.011315096379874493(0.9044679718605744)	1.0(0.0)	0.9140397359276936(4.273516120146335e-46)	-0.3881030156995321(1.984583050273356e-05)	0.8489271081884373(4.457851473449536e-33)	0.3876208988178729(1.869568393972985e-05)
Non essential AA	0.8017439337209772(5.108398409672141e-27)	0.7282924770101562(2.890477565475388e-20)	0.7163603155266085(2.251691894366208e-19)	0.27951974559854537(0.0024837605421920506)	0.5594269477327973(8.09654866039149e-11)	0.816235177033851(1.0834273842866308e-28)	0.5257207932599175(1.6090283654749216e-09)	0.620131594877259(1.46208197153841e-13)	0.6801015609203891(6.341972032205735e-17)	0.6752588811720663(1.2678230287270406e-16)	0.6844234889474176(3.379406237069919e-17)	0.6498777872702294(3.89961706542984e-15)	0.7186858843343029(1.5218003800505064e-19)	0.5137847429784254(4.2966502754338125e-09)	0.7796828517256303(1.0155601858644311e-24)	0.6020900792721722(1.0990583350350977e-12)	0.6358196883063892(2.2705853547027e-14)	0.5846781194185042(6.853951060374292e-12)	0.6704223302796928(2.499657766000056e-16)	0.7423840093725046(2.215034598481389e-21)	0.671915939891386(2.0296704430615903e-16)	0.818813635119489(5.266748441928901e-29)	0.7080102758230888(8.90634293255968e-19)	-0.5997468559558298(1.776114344052696e-12)	-0.3686415851607701(5.0396860913203834e-05)	0.7500907510194224(5.058962649612423e-22)	0.06389267075156532(0.4975300693917821)	0.9140397359276936(4.273516120146335e-46)	1.0(0.0)	-0.20674208273255115(0.02731575206808039)	0.9728194182261665(1.242360724040002e-73)	0.3445406194485339(0.00016288870650319097)
Orn / Arg	-0.4850969639197459(4.5062324704504435e-08)	-0.708388181262931(1.1921196394052159e-18)	-0.036946276762674854(0.6963412040823738)	0.2665870106922332(0.004142809111548361)	0.1485587916538307(0.11468976054537164)	0.04429917030283538(0.6397824654719273)	0.025631781121968195(0.7866210330063057)	-0.15821920906872758(0.09270284561161016)	-0.16070889733832391(0.08761546093249668)	-0.23157649590079374(0.01317111555463289)	-0.23248551488826938(0.012806147883732393)	0.3015765651744254(0.0011112369906361229)	-0.13478861375475912(0.1527681171609882)	0.6012486988550595(1.5129604059842433e-12)	-0.17142683560862262(0.06819877923879095)	-0.4295805892173421(1.8467556391487408e-06)	0.19287636722626225(0.0397817304314)	0.15258074773307426(0.10508904608163103)	-0.03595796436558089(0.7040806914535068)	-0.08481609443886287(0.3695983033093475)	-0.09101348444501761(0.335522785655862)	-0.097027399480992(0.3044310300604162)	-0.17807184390947325(0.0580245191784619)	0.8033706500166377(5.681249593144121e-27)	-0.664697579391731(7.38385119183188e-16)	-0.05061747898879658(0.5927648158311827)	-0.08898169542546375(0.3464674316747255)	-0.3881030156995321(1.984583050273356e-05)	-0.20674208273255115(0.02731575206808039)	0.9999999999999998(0.0)	-0.1707212853844495(0.06935919856099271)	-0.002408174443931503(0.9797128309059852)
Total AA	0.714151003001277(3.2552778562920203e-19)	0.7194724030392843(1.3317550780527916e-19)	0.8054679296390149(1.9574748511198435e-27)	0.27732184922826686(0.0026949981877896125)	0.6121583733745967(3.6223865988352585e-13)	0.848255345433352(5.615804407088079e-33)	0.5297955471910747(1.1405656944810166e-09)	0.6145197299874495(2.776236984580883e-13)	0.718498776279851(1.5707631613205557e-19)	0.7744413561909024(3.2667038682053043e-24)	0.7757832589333578(2.429473138817925e-24)	0.7548426042779072(1.980960187155328e-22)	0.7792621820415575(1.1167085698395911e-24)	0.5730146674704929(2.200867809304271e-11)	0.840284792467203(8.007999624307845e-32)	0.5485948225162292(2.194364582115679e-10)	0.6628158389429486(7.088291527756644e-16)	0.6716097850981393(2.1184070016124564e-16)	0.7767966188619368(1.9400327443298108e-24)	0.7262743196918517(4.121459347108882e-20)	0.8021930786632706(4.555242044902673e-27)	0.8527031388704537(1.1917853494682996e-33)	0.82887401078218(2.8182791385867906e-30)	-0.5821120101031437(1.0986247421008527e-11)	-0.4149071533275255(4.0199969570028845e-06)	0.8716383114536943(8.710791501700965e-37)	0.19327064716447093(0.0384982439750421)	0.8489271081884373(4.457851473449536e-33)	0.9728194182261665(1.242360724040002e-73)	-0.17072128538444953(0.06935919856099268)	1.0(0.0)	0.2668852751322549(0.00393595315386031)
Tyr / Phe	0.31716258356477234(0.0005530596455937621)	0.27166812500756105(0.003314738305919278)	-0.06738684362526766(0.4742612503376249)	0.10124516918022103(0.28164028507912975)	0.1456829103270539(0.12030164891081423)	0.07069459488232868(0.45278914848789786)	-0.049083169858778676(0.6024208276895033)	0.31249038122913747(0.0006737590254480972)	-0.17682852311253655(0.05869310235087439)	0.08734812624138451(0.35327936002066085)	0.10741753617007126(0.2531837768598231)	0.10404582153385884(0.26847356136357176)	0.04364716885497905(0.6432415845258341)	0.24631936741121016(0.007962819116314787)	0.1488004931653096(0.11248440769244616)	0.4601213080114254(2.2971481005561294e-07)	0.3944156081772392(1.2911526287975501e-05)	0.14040016886901316(0.13449744977897024)	0.02992778508792961(0.750860574709891)	0.757729837016538(1.108941852395606e-22)	0.07057546794271145(0.453552928757589)	0.46898799091801835(1.2465199201983512e-07)	0.08478833515264136(0.36761788871713563)	-0.18985237026774165(0.043055749108894426)	-0.23497182774607198(0.011479255061902166)	0.09344645618303789(0.3205492136617527)	-0.40906211834814643(5.651911664618418e-06)	0.3876208988178729(1.869568393972985e-05)	0.34454061944853387(0.00016288870650319094)	-0.0024081744439315034(0.9797128309059852)	0.26688527513225496(0.003935953153860301)	1.0(0.0)

## Sheet: MP-female_fasting_AA
	Ala	Arg	Asn	Asp	Cit	Gln	Glu	Gly	His	Ile	Leu	Lys	Met	Orn	Phe	Pro	Ser	Thr	Trp	Tyr	Val	AAA	BCAA	Cit / Arg	Cit / Orn	Essential AA	Fisher ratio	Glucogenic AA	Non essential AA	Orn / Arg	Total AA	Tyr / Phe
Ala	1.0(0.0)	0.5983070854572257(0.0015817540125574701)	0.34397847871302883(0.09224651011867524)	0.008463166150013947(0.9679735446295303)	0.35835268509167(0.07857979158542786)	-0.026158877190952196(0.9012210020626313)	0.5512736412269247(0.004286118447179869)	0.48240047055079494(0.014597328086882333)	0.057725620547182(0.784023282631714)	0.2553846153846154(0.21790928375396257)	0.36076923076923073(0.07644189053034321)	0.3458357440392062(0.09038694886710366)	0.37846153846153846(0.062110443546174544)	-0.025384615384615387(0.9041313354468479)	0.49172762393204794(0.012540626622019987)	0.2781304148390947(0.17823911331409387)	0.2019619194889692(0.33297602633042633)	0.42076923076923073(0.036215723483100655)	0.6444786933381691(0.000506460336209507)	0.3966147409392899(0.049657067266976426)	0.39022519489895036(0.0537950325696889)	0.60898190408519(0.0012345015798605249)	0.3962300515688348(0.049898930252279816)	-0.46782608695652167(0.021148364845632338)	0.22427390297536956(0.28113935743205043)	0.4051558591552789(0.04451936961196168)	-0.14615384615384616(0.4857313808455339)	0.87(1.614137226354403e-08)	0.5969230769230769(0.0016323865683266169)	-0.44434782608695644(0.029600947331116845)	0.5879184736840135(0.0019969920643862385)	0.21200463285333207(0.3089734568229166)
Arg	0.5983070854572257(0.0015817540125574701)	1.0(0.0)	0.3868360277136259(0.05609624636035797)	-0.21166057732609717(0.3097776399119937)	0.020600694634674097(0.9221386457390117)	0.028862805999013252(0.8910672913075437)	0.0073274335993751515(0.9722696625059675)	0.664229375390625(0.0002934921061092334)	0.3385948089679554(0.09779879534854044)	0.5621393259504867(0.003448470225884021)	0.5740669913197304(0.002693018459044275)	0.27900712465712807(0.17681812418677656)	0.6136976214175403(0.0011033652276950245)	-0.3382070277279109(0.09820812529320967)	0.4767128560431101(0.015982146143057884)	0.49778719412964856(0.011337354084711572)	-0.008851260506364063(0.9665056990754191)	-0.016929589556345936(0.9359829318924398)	0.5991147036181678(0.0015528351403177598)	0.32538003296220935(0.11247911838169515)	0.5568816272565634(0.003834568986219731)	0.5660313128138309(0.0031843674484153765)	0.5839907747133681(0.0021766139007274965)	-0.9638974378573625(3.959300333897964e-14)	0.44949009875796636(0.024181223302982603)	0.47555812163202466(0.016276042751243676)	0.12273952428350805(0.5588868180530753)	0.6675644972786409(0.00026661675781385513)	0.3501346930971546(0.0861907400090049)	-0.8977817291234641(2.7157338574076883e-09)	0.44822940723633564(0.024630719023685695)	0.11816782140107775(0.5737294054767968)
Asn	0.34397847871302883(0.09224651011867524)	0.3868360277136259(0.05609624636035797)	1.0(0.0)	0.3652107052408477(0.07262827348789103)	0.5523681580082241(0.004194624859902351)	0.6888589698431162(0.0001402728965090851)	0.4521797839614402(0.023244375412872845)	0.23705984660522883(0.2538810426823941)	0.7243503502822151(4.237500393742096e-05)	0.7195075561447023(5.0416606206587545e-05)	0.5498268971822351(0.004409638681310552)	0.7846834857598403(3.4255010645526904e-06)	0.6575606489044366(0.0003543955020162598)	0.23816854398586668(0.25160133671656104)	0.550423402617398(0.004358350807594226)	-0.12815085863561884(0.5415467467383491)	-0.021166057732609718(0.9200084326513083)	0.4767218513707413(0.015979873894574226)	0.7115088529638184(6.666848141158795e-05)	-0.16701943738095668(0.4248866801216272)	0.7913378394924758(2.4733408084854785e-06)	0.2940046839377016(0.15371911846407948)	0.7700596640536735(6.745526602648594e-06)	-0.35972165212456625(0.08425202891597823)	-0.05349240045150456(0.799533789413794)	0.8493071593533488(7.933634679798688e-08)	0.622547179594721(0.0008893980459195239)	0.34397847871302883(0.09224651011867524)	0.5736822279207227(0.0027149772541526142)	-0.30491520935830824(0.14739498231327972)	0.7086220169361046(7.357736042383576e-05)	-0.44707467282525015(0.02504833513360389)
Asp	0.008463166150013945(0.9679735446295303)	-0.2116605773260972(0.30977763991199325)	0.3652107052408477(0.07262827348789103)	0.9999999999999999(1.586425303066468e-181)	0.7054861619065489(8.178918907554476e-05)	0.6296652558676413(0.0007442792118511585)	0.31598297388825886(0.12386251837630796)	0.0030781069642170063(0.9883492421230728)	0.21978446585788394(0.29113355472599844)	0.1434891351797819(0.4938051465576846)	0.24427775023903892(0.23927898371446335)	0.5563678337822239(0.003874188227913584)	0.26812849120726(0.1950136845537336)	0.6678207471101913(0.00026464371273483985)	0.20396382905969362(0.3281040835544191)	0.14390150057714504(0.49255136176928993)	0.1404386302424009(0.5031293716454877)	0.2477399545731355(0.23247511244501767)	0.11121801244953107(0.5966201671205598)	0.14621008080030778(0.48556171780884416)	0.19495767418041718(0.35036220437041954)	0.25289175737823055(0.22259011222662667)	0.24355521354367063(0.24071525094249815)	0.2635355574367032(0.2133991357321059)	-0.5446325509811465(0.004878196751969747)	0.3752164779871723(0.0645702084221256)	0.10732833435699506(0.6095984129656331)	0.07232160164557372(0.7311882278628516)	0.5793421919055002(0.0024068683941729572)	0.42009133413177446(0.04097109215218705)	0.5195305079822385(0.0077769255258985795)	0.09467000367676348(0.6526170081640397)
Cit	0.35835268509167(0.07857979158542786)	0.020600694634674097(0.9221386457390117)	0.5523681580082241(0.004194624859902351)	0.7054861619065489(8.178918907554476e-05)	0.9999999999999999(1.586425303066468e-181)	0.5978826790946088(0.001597135268476533)	0.6319451969326003(0.0007023562828921894)	0.14841195929875833(0.47894212625904664)	0.3237049934849675(0.1144496462116108)	0.2421093865979167(0.24360626204277433)	0.36143197776700126(0.07586336651881359)	0.6727623835916478(0.0002290080706498756)	0.393764550857979(0.05147098987440226)	0.6397230533000597(0.0005743273987464489)	0.44570661756327606(0.025550477170300692)	-0.04119346211405225(0.8449975229792839)	0.17959579510472312(0.39032853524138)	0.34872989548126(0.08754548589286767)	0.48344246941744545(0.014354645506781184)	0.16843121191493324(0.42092638689387196)	0.4617754755365569(0.020138528645890576)	0.44763782356127707(0.02484396026508213)	0.44138602162393364(0.02718988909010202)	0.15488365273341584(0.4698983844147371)	-0.37247359434902383(0.06670720952401685)	0.58413558431403(0.0021697545827495334)	0.14472675574056704(0.4900469889094534)	0.397613666702143(0.04903330037858801)	0.7494228548587343(1.621977521114995e-05)	0.22492934961566288(0.2906411515556645)	0.6929149531793651(0.00012337582207665968)	-0.04408933711533054(0.8342437097717046)
Gln	-0.026158877190952196(0.9012210020626313)	0.028862805999013252(0.8910672913075437)	0.6888589698431162(0.0001402728965090851)	0.6296652558676413(0.0007442792118511585)	0.5978826790946088(0.001597135268476533)	0.9999999999999999(1.586425303066468e-181)	0.2107195792921702(0.3119836757990141)	0.09349749903809157(0.6566595496637165)	0.6751347690275454(0.00021344395683779987)	0.5558761403077341(0.003912427240857727)	0.42238892875978695(0.035430161701314224)	0.8718737976144669(1.3790793942813209e-08)	0.6143489246169214(0.0010862329394704052)	0.7028274798216128(8.937220976710208e-05)	0.5070232920493327(0.009688172627254686)	-0.11889188149288188(0.571367085009794)	0.21508272412466328(0.30183620161712515)	0.21734949430717632(0.29664621053923357)	0.4735424370904774(0.016799666500621008)	0.1385148133897653(0.5090540195728679)	0.6593533975736519(0.0003370293306688254)	0.4132621401058889(0.040039260746983815)	0.6056175452096959(0.0013360599733367225)	-0.05653403047322016(0.7930257368017665)	-0.5958060792612543(0.001674258050684618)	0.7554358423475068(1.267168341156344e-05)	0.3339103735550957(0.10282934206311654)	0.11733025798882969(0.5764674155711234)	0.6739757770374742(0.00022092797538164873)	0.14611872491539982(0.4956881959263931)	0.7348470407348774(2.871347489195604e-05)	-0.12757360251563857(0.5433844923100247)
Glu	0.5512736412269246(0.00428611844717988)	0.0073274335993751515(0.9722696625059675)	0.45217978396144026(0.023244375412872824)	0.3159829738882588(0.12386251837630806)	0.6319451969326003(0.0007023562828921894)	0.21071957929217017(0.3119836757990141)	1.0(0.0)	0.18507849599312295(0.37577765863412527)	0.11456140691206367(0.5855594941446209)	0.1557444412976766(0.4572340744818322)	0.2625296151577173(0.20486066276424922)	0.37054257218623154(0.06824396652584111)	0.06939108770688562(0.7417096279433216)	0.24788038553070807(0.23220187167470532)	0.21808756318140254(0.2949684255258346)	-0.1434358343946703(0.49396732223882167)	0.3223450471880224(0.11606804175109778)	0.39745673014332816(0.04913088931353208)	0.26417326397747254(0.20193562239192575)	-0.003470221799871055(0.9868651898386224)	0.22275829121790158(0.2844887446008869)	0.15008692572832727(0.473937587316014)	0.25448293199054406(0.21959468666577261)	0.13467024960879073(0.5304000428292279)	-0.05841540029782943(0.7815033340121099)	0.32028597917268753(0.11855025727833146)	0.23901374654593935(0.24987240594382443)	0.4926767227188879(0.01234548815234409)	0.5292997967864108(0.006512956224404028)	0.125953728598513(0.5575744458732688)	0.4390675343625584(0.028103897371191053)	-0.07635957119348842(0.71676803763765)
Gly	0.48240047055079494(0.014597328086882333)	0.6642293753906249(0.0002934921061092351)	0.23705984660522886(0.253881042682394)	0.0030781069642170063(0.9883492421230728)	0.14841195929875833(0.47894212625904664)	0.09349749903809157(0.6566595496637165)	0.18507849599312295(0.37577765863412527)	0.9999999999999999(1.586425303066468e-181)	0.2609699962375575(0.20766261245774628)	0.5331794674508786(0.006061236776161707)	0.6470475211056116(0.00047278470913374735)	0.21700654097729896(0.297427837583998)	0.4770148193644224(0.015906013859509946)	-0.02269667285685558(0.9142440058802038)	0.5884164049665501(0.0019751530139534854)	0.6106194690265486(0.0011875213189290984)	0.40053866871873794(0.04724203737838692)	-0.2604347037981564(0.20863024585751883)	0.31633635374918523(0.12341983697143759)	0.522893420546364(0.007320538709311589)	0.4734411436168078(0.01682633947642699)	0.6792610922262838(0.00018856712532221842)	0.5715659869180453(0.0028384974316103075)	-0.5662100590471744(0.0039233008037926065)	0.16621777606771834(0.42714449857418624)	0.3946507673598412(0.05090152934046474)	0.0969417213547052(0.6448117312490618)	0.8013079586581386(1.4847813347159576e-06)	0.5624158596054722(0.0034291112884974767)	-0.4583605239905696(0.02428334165837594)	0.5226092072887999(0.0073582224119786615)	0.26015009140443945(0.20914597108746735)
His	0.057725620547182(0.784023282631714)	0.3385948089679554(0.09779879534854044)	0.7243503502822151(4.237500393742096e-05)	0.21978446585788394(0.29113355472599844)	0.3237049934849675(0.1144496462116108)	0.6751347690275454(0.00021344395683779987)	0.11456140691206368(0.5855594941446207)	0.2609699962375575(0.20766261245774628)	1.0(0.0)	0.7993074258433134(1.6485777035655727e-06)	0.5787955553530781(0.0024352614546347853)	0.6483834198557015(0.00045605381713788795)	0.7766020150947551(5.012384058584841e-06)	0.14085051413512406(0.5018653548446508)	0.5297401445593026(0.006460306881288295)	0.05889145932794439(0.7797654098976639)	-0.1258660601322733(0.5488374950656294)	0.014623823871952773(0.944687813380828)	0.5233878826514331(0.007255362825239586)	-0.18167822746921405(0.3847646406353771)	0.7031189834424336(8.851168025636142e-05)	0.19205576264421526(0.35771982181778283)	0.733256405357739(3.049266191638813e-05)	-0.4442028355079145(0.02966046616887582)	0.03214011015610037(0.8787829124719106)	0.7079884635498239(7.517530491870161e-05)	0.5599385193076655(0.0036058702656374926)	0.17356169911186053(0.4067058911851873)	0.4060035311818467(0.044033209545746646)	-0.3819883345503907(0.0654724887220738)	0.5574591056118243(0.003790448891881575)	-0.4413859562043899(0.027189914538453142)
Ile	0.2553846153846154(0.21790928375396257)	0.5621393259504867(0.003448470225884021)	0.7195075561447023(5.0416606206587545e-05)	0.1434891351797819(0.4938051465576846)	0.2421093865979167(0.24360626204277433)	0.5558761403077341(0.003912427240857727)	0.1557444412976766(0.4572340744818322)	0.5331794674508786(0.006061236776161707)	0.7993074258433134(1.6485777035655727e-06)	1.0(0.0)	0.713076923076923(6.316066872715697e-05)	0.5785728131645897(0.0024469126185279453)	0.7230769230769231(4.437138157466146e-05)	0.07538461538461538(0.720241344236858)	0.6406310593480906(0.0005607921661183876)	0.1938834427094104(0.3530753424242672)	0.13079438595476098(0.5331680331833422)	0.04923076923076923(0.815223274483154)	0.5252020396457319(0.007020377102449329)	0.02538949845004184(0.9041129769349405)	0.8143160871855807(7.298252301466278e-07)	0.40508859569211064(0.04455812690904257)	0.8501635087059464(7.463272724455786e-08)	-0.6182608695652172(0.0012820186402465346)	0.06385843549555978(0.7616953979226677)	0.748364811070292(1.6927932473453428e-05)	0.6107692307692307(0.0011833026422937375)	0.42153846153846153(0.035840934379568534)	0.49846153846153846(0.011209569175148077)	-0.4956521739130434(0.013778010050266383)	0.6233167063927368(0.0008726149057778948)	-0.3078107192062897(0.13442498113038)
Leu	0.36076923076923073(0.07644189053034321)	0.5740669913197304(0.002693018459044275)	0.5498268971822351(0.004409638681310552)	0.2442777502390389(0.23927898371446338)	0.36143197776700126(0.07586336651881359)	0.42238892875978695(0.035430161701314224)	0.2625296151577173(0.20486066276424922)	0.6470475211056117(0.00047278470913374475)	0.5787955553530781(0.0024352614546347853)	0.713076923076923(6.316066872715697e-05)	1.0(0.0)	0.6085785840600937(0.001246314830843436)	0.6846153846153846(0.00016009114712979146)	0.1476923076923077(0.4811005696665245)	0.7772220659958815(4.870800067100774e-06)	0.32775534362781283(0.10972771879897596)	0.11463743239564345(0.5853090219521841)	-0.06076923076923077(0.7729204101600845)	0.5479030801871958(0.004578536525898333)	0.15156761195934065(0.46953596920224117)	0.7527420919352533(1.416553363918306e-05)	0.5079988288508105(0.009526279044934968)	0.8778611433787193(8.200566954754206e-09)	-0.577391304347826(0.0031332357033776004)	-0.0484708606773526(0.8180283901605798)	0.7718353784097716(6.229093019335084e-06)	0.5130769230769231(0.008719427569219097)	0.5546153846153846(0.0040119387024202405)	0.563076923076923(0.00338320629261204)	-0.44260869565217387(0.030321189497146267)	0.6825702698399474(0.00017048854981251347)	-0.20507889167119056(0.32540922584809084)
Lys	0.3458357440392062(0.09038694886710366)	0.2790071246571281(0.17681812418677653)	0.7846834857598403(3.4255010645526904e-06)	0.5563678337822239(0.003874188227913584)	0.6727623835916478(0.0002290080706498756)	0.8718737976144669(1.3790793942813209e-08)	0.37054257218623154(0.06824396652584111)	0.21700654097729896(0.297427837583998)	0.6483834198557015(0.00045605381713788795)	0.5785728131645897(0.0024469126185279453)	0.6085785840600937(0.001246314830843436)	0.9999999999999999(1.586425303066468e-181)	0.7432198637194066(2.0777265364801508e-05)	0.6151183033578318(0.0010662904248652817)	0.6549932774709407(0.00038062072759186065)	-0.009619084263178142(0.9636019622444701)	0.16775682954982682(0.42281562843479836)	0.41815734568477997(0.03751160117760061)	0.74061960193468(2.300288033255777e-05)	0.1981531358214698(0.3423647943573379)	0.8144727316204596(7.233703266981184e-07)	0.5524297078094579(0.004189529166925005)	0.7818391689111196(3.923678951075745e-06)	-0.28527941531101864(0.17661574907288372)	-0.4759522893420546(0.016175227788255173)	0.9130267631021192(1.9733046364235186e-10)	0.31929217747779887(0.11976208383566347)	0.3808424767506276(0.06035215397754598)	0.7793806645421933(4.405266118404584e-06)	-0.08828006296972071(0.681661282813484)	0.8808928390898845(6.2375882843033955e-09)	-0.10313642676980735(0.6237144171352945)
Met	0.37846153846153846(0.062110443546174544)	0.6136976214175401(0.0011033652276950265)	0.6575606489044364(0.0003543955020162616)	0.26812849120726(0.1950136845537336)	0.393764550857979(0.05147098987440226)	0.6143489246169215(0.0010862329394704033)	0.06939108770688562(0.7417096279433216)	0.4770148193644224(0.015906013859509946)	0.7766020150947551(5.012384058584841e-06)	0.7230769230769231(4.437138157466146e-05)	0.6846153846153846(0.00016009114712979146)	0.7432198637194065(2.077726536480158e-05)	1.0(0.0)	0.21923076923076923(0.29238141281731655)	0.6660254436826095(0.000278739358660165)	0.3616080082278686(0.07571026777008599)	-0.06616657171829085(0.7533387945455229)	0.08461538461538462(0.6875813739255663)	0.7118122881645451(6.597660297398443e-05)	0.1861896553003068(0.37286728442292794)	0.7639023785743752(8.84413648321175e-06)	0.5577195032982722(0.0037706952441955)	0.7932294818785798(2.249854965173421e-06)	-0.5904347826086956(0.002385855329015202)	-0.055010579975090644(0.7939623680077904)	0.7887649679661175(2.8090641077271022e-06)	0.3030769230769231(0.1408325286477115)	0.4807692307692307(0.014984009366080193)	0.6015384615384615(0.0014687529995628726)	-0.4434782608695652(0.029959339686467554)	0.731819984912954(3.218240301087897e-05)	-0.1304347922636653(0.5343041675581791)
Orn	-0.025384615384615387(0.9041313354468479)	-0.3382070277279109(0.09820812529320967)	0.2381685439858667(0.251601336716561)	0.6678207471101913(0.00026464371273483985)	0.6397230533000596(0.0005743273987464489)	0.7028274798216126(8.937220976710258e-05)	0.24788038553070804(0.23220187167470532)	-0.02269667285685558(0.9142440058802038)	0.1408505141351241(0.5018653548446507)	0.07538461538461538(0.720241344236858)	0.1476923076923077(0.4811005696665245)	0.6151183033578318(0.0010662904248652817)	0.21923076923076923(0.29238141281731655)	1.0(0.0)	0.3220469649695807(0.11642500262302741)	-0.14925947573660958(0.4764065206344372)	0.5124062414462989(0.00882260996934348)	0.2753846153846154(0.18274079905369656)	0.2016160210801198(0.3338222122216663)	0.3927678472347381(0.052117374579416155)	0.29170680249842634(0.15711165180697714)	0.4039323009375185(0.04522854517624161)	0.2473552652026803(0.23322470401627815)	0.3817391304347826(0.06566315225644624)	-0.9251779359447064(3.715423968570747e-11)	0.42016163171658555(0.03651395782187472)	-0.08923076923076922(0.6714489122271149)	0.10230769230769231(0.6265206720554171)	0.6130769230769231(0.001119908561673059)	0.5991304347826086(0.001976792001481573)	0.5513659507782666(0.0042783374886987404)	0.2531743165471733(0.22205620548936236)
Phe	0.49172762393204794(0.012540626622019987)	0.4767128560431101(0.015982146143057884)	0.550423402617398(0.004358350807594226)	0.20396382905969365(0.3281040835544191)	0.44570661756327606(0.025550477170300692)	0.5070232920493327(0.009688172627254686)	0.21808756318140254(0.2949684255258346)	0.5884164049665502(0.0019751530139534724)	0.5297401445593026(0.006460306881288295)	0.6406310593480905(0.0005607921661183876)	0.7772220659958816(4.870800067100749e-06)	0.6549932774709407(0.00038062072759186065)	0.6660254436826094(0.000278739358660165)	0.3220469649695807(0.11642500262302741)	1.0(0.0)	0.10313642676980735(0.6237144171352945)	0.25168366831139555(0.2248825084539312)	0.131204319061681(0.5318742437095023)	0.7299846035411856(3.446161694258165e-05)	0.37290745350725124(0.06636561894052966)	0.8092396685055626(9.69052733626517e-07)	0.7540015205772794(1.3448701308665108e-05)	0.8354820243181036(2.0265702640823285e-07)	-0.44584606218582873(0.028991490887568437)	-0.14546854223502678(0.4878013830734055)	0.821401077752117(4.842148618720266e-07)	0.1943055164989704(0.3520078547728881)	0.6583301757024522(0.00034684799942280933)	0.7175837391496631(5.396702531056809e-05)	-0.32840368482956167(0.11716747269321734)	0.8298691301000769(2.894889769260977e-07)	-0.12432640492686681(0.5537758494979772)
Pro	0.2781304148390947(0.17823911331409387)	0.4977871941296485(0.011337354084711586)	-0.12815085863561884(0.5415467467383491)	0.14390150057714504(0.49255136176928993)	-0.04119346211405225(0.8449975229792839)	-0.11889188149288188(0.571367085009794)	-0.1434358343946703(0.49396732223882167)	0.6106194690265486(0.0011875213189290984)	0.05889145932794439(0.7797654098976639)	0.1938834427094104(0.3530753424242672)	0.32775534362781283(0.10972771879897596)	-0.009619084263178142(0.9636019622444701)	0.3616080082278686(0.07571026777008599)	-0.14925947573660958(0.4764065206344372)	0.10313642676980735(0.6237144171352945)	0.9999999999999999(1.586425303066468e-181)	-0.028472489419007305(0.8925320046387405)	-0.38892095353018635(0.054671736450558915)	0.024822013159151397(0.9062468286283065)	0.44190073105040395(0.0269902583878514)	0.06774442380207982(0.7476415972445791)	0.3972636524058942(0.04925116062304102)	0.18661023470565602(0.371769101295197)	-0.4205262112892607(0.040740746646670004)	0.177375913813005(0.3963095903807474)	0.010967866279625035(0.9585022842456514)	-0.12386997728656775(0.5552437050139452)	0.41469514135068336(0.03928577456718937)	0.23466051597765938(0.2588603397594886)	-0.29571646709069005(0.16062260312128426)	0.1704829741008383(0.4152070192622943)	0.47912257958362(0.015382835449982904)
Ser	0.2019619194889692(0.33297602633042633)	-0.008851260506364065(0.9665056990754191)	-0.021166057732609718(0.9200084326513083)	0.1404386302424009(0.5031293716454877)	0.17959579510472312(0.39032853524138)	0.21508272412466328(0.30183620161712515)	0.3223450471880224(0.11606804175109778)	0.40053866871873794(0.04724203737838692)	-0.1258660601322733(0.5488374950656294)	0.13079438595476098(0.5331680331833422)	0.11463743239564346(0.5853090219521841)	0.16775682954982682(0.42281562843479836)	-0.06616657171829085(0.7533387945455229)	0.5124062414462989(0.00882260996934348)	0.25168366831139555(0.2248825084539312)	-0.028472489419007305(0.8925320046387405)	0.9999999999999999(1.586425303066468e-181)	0.15195230132979584(0.4683958694335162)	0.019241870666008833(0.92726061900735)	0.5786841092727972(0.002441085031877144)	0.1376058608479746(0.5118650690474265)	0.4485359141914196(0.02452081888294883)	0.125432858791843(0.5502249103916932)	0.03130434782608695(0.884546955655295)	-0.4817237398999615(0.014756737786188771)	0.14104291198184474(0.5012754493294438)	-0.18926717026394824(0.3648748848836013)	0.44547029098709773(0.025638037093038583)	0.5097134158531126(0.009247187408586453)	0.20608695652173914(0.3339723271430127)	0.37887243341371396(0.06180421490706911)	0.47027131907725594(0.01767870563196207)
Thr	0.42076923076923073(0.036215723483100655)	-0.016929589556345936(0.9359829318924398)	0.4767218513707413(0.015979873894574226)	0.24773995457313552(0.23247511244501762)	0.34872989548125993(0.08754548589286774)	0.21734949430717634(0.29664621053923357)	0.39745673014332816(0.04913088931353208)	-0.2604347037981564(0.20863024585751883)	0.014623823871952773(0.944687813380828)	0.04923076923076923(0.815223274483154)	-0.06076923076923077(0.7729204101600845)	0.41815734568477997(0.03751160117760061)	0.08461538461538462(0.6875813739255663)	0.2753846153846154(0.18274079905369656)	0.131204319061681(0.5318742437095023)	-0.38892095353018635(0.054671736450558915)	0.15195230132979584(0.4683958694335162)	1.0(0.0)	0.4721046905826469(0.01718151598591176)	-0.07039815479329783(0.7380887731983181)	0.25399273040760084(0.2205146111557448)	0.09674332780087513(0.6454919426431889)	0.1734949060752859(0.4068892882472611)	-0.04608695652173912(0.8306723439322352)	-0.19503751082077594(0.35016105840605316)	0.3539823270872332(0.08256106396901197)	0.04461538461538461(0.8322932787592981)	0.1376923076923077(0.5115973965854037)	0.30538461538461537(0.13768208799681808)	-0.03217391304347826(0.8813617120284872)	0.35590614408227256(0.08079014948698443)	-0.1292805020666417(0.537958827066938)
Trp	0.6444786933381692(0.000506460336209506)	0.5991147036181678(0.0015528351403177598)	0.7115088529638184(6.666848141158795e-05)	0.11121801244953107(0.5966201671205598)	0.48344246941744545(0.014354645506781184)	0.4735424370904774(0.016799666500621008)	0.26417326397747254(0.20193562239192575)	0.31633635374918523(0.12341983697143759)	0.5233878826514331(0.007255362825239586)	0.5252020396457319(0.007020377102449329)	0.5479030801871958(0.004578536525898333)	0.74061960193468(2.300288033255777e-05)	0.711812288164545(6.597660297398467e-05)	0.2016160210801198(0.3338222122216663)	0.7299846035411856(3.446161694258165e-05)	0.024822013159151397(0.9062468286283065)	0.019241870666008833(0.92726061900735)	0.472104690582647(0.017181515985911725)	1.0(0.0)	0.189532426060187(0.3641907169585846)	0.7788258084618236(4.520976928908811e-06)	0.6240610897746494(0.0008566410847980997)	0.7265730363484936(3.907982082914953e-05)	-0.5537190606464001(0.004998360775156059)	-0.031941505305574665(0.879526600604811)	0.8046574287913779(1.2428622718581958e-06)	0.12889573866763382(0.53917964285541)	0.5602155089554474(0.0035857313071683454)	0.6348596083629726(0.000651754198876242)	-0.48107877539270893(0.01731750178580112)	0.7661662817551963(8.013294517469375e-06)	-0.172247882986913(0.4103217458452957)
Tyr	0.3966147409392899(0.049657067266976426)	0.32538003296220935(0.11247911838169515)	-0.16701943738095668(0.4248866801216272)	0.14621008080030778(0.48556171780884416)	0.16843121191493324(0.42092638689387196)	0.1385148133897653(0.5090540195728679)	-0.003470221799871055(0.9868651898386224)	0.522893420546364(0.007320538709311589)	-0.18167822746921403(0.3847646406353771)	0.02538949845004184(0.9041129769349405)	0.15156761195934065(0.46953596920224117)	0.1981531358214698(0.3423647943573379)	0.1861896553003068(0.37286728442292794)	0.3927678472347381(0.052117374579416155)	0.37290745350725124(0.06636561894052966)	0.44190073105040395(0.0269902583878514)	0.5786841092727972(0.002441085031877144)	-0.07039815479329782(0.7380887731983182)	0.18953242606018703(0.3641907169585845)	0.9999999999999999(1.586425303066468e-181)	0.13240955561315598(0.5280790167509616)	0.8139953440611796(7.43203379214571e-07)	0.12466333205078876(0.5526934423775853)	-0.2352685422000931(0.2684359653808655)	-0.32897268180069256(0.10833702007330248)	0.1352703507820421(0.5191224090693005)	-0.6131948565055559(0.0011167489730937417)	0.577034055682769(0.0025287075303834475)	0.5516445572327272(0.004254925529247778)	-0.022613612189288063(0.916468943962347)	0.4375601389450409(0.02871128138010888)	0.8504906834375905(7.290297243428018e-08)
Val	0.39022519489895036(0.0537950325696889)	0.5568816272565634(0.003834568986219731)	0.7913378394924757(2.473340808485497e-06)	0.19495767418041718(0.35036220437041954)	0.4617754755365569(0.020138528645890576)	0.6593533975736519(0.0003370293306688254)	0.22275829121790158(0.2844887446008869)	0.47344114361680784(0.01682633947642699)	0.7031189834424336(8.851168025636142e-05)	0.8143160871855807(7.298252301466278e-07)	0.7527420919352533(1.416553363918306e-05)	0.8144727316204595(7.233703266981264e-07)	0.763902378574375(8.844136483211796e-06)	0.2917068024984264(0.15711165180697703)	0.8092396685055627(9.690527336265119e-07)	0.06774442380207982(0.7476415972445791)	0.1376058608479746(0.5118650690474265)	0.25399273040760084(0.2205146111557448)	0.7788258084618236(4.520976928908811e-06)	0.13240955561315598(0.5280790167509616)	1.0(0.0)	0.5900508370394565(0.0019048969911055877)	0.9611240126920074(2.383960863212905e-14)	-0.5628534677741097(0.004190952175411318)	-0.1505003960603023(0.47270634416913593)	0.9568816346672578(7.682806760783953e-14)	0.523763797098098(0.007206138268504855)	0.5106793231074034(0.00909298010161617)	0.6703868732879403(0.00024557739475983227)	-0.426272332626451(0.03779188319430763)	0.8188643077599105(5.619702496841057e-07)	-0.2596727670823035(0.21001282808193295)
AAA	0.60898190408519(0.0012345015798605249)	0.5660313128138308(0.0031843674484153825)	0.2940046839377017(0.15371911846407935)	0.25289175737823055(0.22259011222662667)	0.447637823561277(0.02484396026508213)	0.4132621401058889(0.040039260746983815)	0.15008692572832727(0.473937587316014)	0.6792610922262838(0.00018856712532221842)	0.19205576264421526(0.35771982181778283)	0.4050885956921106(0.04455812690904258)	0.5079988288508105(0.009526279044934968)	0.5524297078094579(0.004189529166925005)	0.5577195032982722(0.0037706952441955)	0.40393230093751853(0.04522854517624155)	0.7540015205772794(1.3448701308665108e-05)	0.39726365240589423(0.04925116062304096)	0.4485359141914196(0.02452081888294883)	0.09674332780087513(0.6454919426431889)	0.6240610897746495(0.0008566410847980982)	0.8139953440611795(7.432033792145725e-07)	0.5900508370394565(0.0019048969911055877)	1.0(0.0)	0.5738252756974026(0.0027067956543554515)	-0.4444454992287549(0.02956090620109061)	-0.23785703399751257(0.25224051409178483)	0.5961065460559826(0.0016629053348080549)	-0.25746829868918164(0.2140477690169359)	0.7932182016502033(2.2511323445976583e-06)	0.8275216127031033(3.3478136854017384e-07)	-0.24052344664144382(0.25757752077870943)	0.8043196992708794(1.2655444208651522e-06)	0.45806893707277324(0.021295530038086062)
BCAA	0.39623005156883473(0.04989893025227984)	0.583990774713368(0.0021766139007274965)	0.7700596640536737(6.74552660264857e-06)	0.24355521354367063(0.24071525094249815)	0.4413860216239336(0.02718988909010206)	0.6056175452096959(0.0013360599733367225)	0.25448293199054406(0.21959468666577261)	0.5715659869180453(0.0028384974316103075)	0.733256405357739(3.049266191638813e-05)	0.8501635087059464(7.463272724455786e-08)	0.8778611433787193(8.200566954754206e-09)	0.7818391689111196(3.923678951075745e-06)	0.7932294818785798(2.249854965173421e-06)	0.24735526520268034(0.2332247040162781)	0.8354820243181036(2.0265702640823285e-07)	0.18661023470565602(0.371769101295197)	0.125432858791843(0.5502249103916932)	0.17349490607528587(0.4068892882472612)	0.7265730363484935(3.9079820829149676e-05)	0.12466333205078876(0.5526934423775853)	0.9611240126920073(2.383960863212982e-14)	0.5738252756974027(0.002706795654355443)	0.9999999999999999(1.586425303066468e-181)	-0.5901283027089212(0.0024014945764987434)	-0.09926894959599845(0.6368534321168844)	0.9436213374610731(1.5714437677176955e-12)	0.5601077233827412(0.0035935566625359574)	0.5504904891213617(0.0043526143263464545)	0.6643585427760947(0.0002924088667619052)	-0.4409654376911173(0.031014516257705592)	0.8129690356388732(7.874987554318182e-07)	-0.2628439532976807(0.20429905600389997)
Cit / Arg	-0.46782608695652167(0.021148364845632338)	-0.9638974378573625(3.959300333897964e-14)	-0.3597216521245663(0.0842520289159782)	0.2635355574367032(0.2133991357321059)	0.15488365273341584(0.4698983844147371)	-0.05653403047322016(0.7930257368017665)	0.13467024960879073(0.5304000428292279)	-0.5662100590471743(0.003923300803792621)	-0.4442028355079145(0.02966046616887582)	-0.6182608695652172(0.0012820186402465346)	-0.577391304347826(0.0031332357033776004)	-0.2852794153110187(0.1766157490728835)	-0.5904347826086956(0.002385855329015202)	0.3817391304347826(0.06566315225644624)	-0.4458460621858288(0.028991490887568437)	-0.4205262112892607(0.040740746646670004)	0.03130434782608695(0.884546955655295)	-0.04608695652173912(0.8306723439322352)	-0.5537190606464001(0.004998360775156059)	-0.23526854220009313(0.2684359653808655)	-0.5628534677741097(0.004190952175411318)	-0.4444454992287549(0.02956090620109061)	-0.5901283027089212(0.0024014945764987434)	0.9999999999999999(1.0880221377787092e-173)	-0.4248749828641239(0.038492960202965505)	-0.47227659303013153(0.019792151207941106)	-0.18173913043478263(0.3953708419767238)	-0.5052173913043477(0.011795445350401583)	-0.23826086956521736(0.2622175095216363)	0.9356521739130433(2.0003834100038692e-11)	-0.3783431270130887(0.06830401045730368)	-0.024358419007225768(0.9100484566489221)
Cit / Orn	0.22427390297536956(0.28113935743205043)	0.44949009875796636(0.024181223302982603)	-0.05349240045150456(0.799533789413794)	-0.5446325509811465(0.004878196751969747)	-0.3724735943490239(0.06670720952401683)	-0.5958060792612543(0.001674258050684618)	-0.058415400297829434(0.7815033340121099)	0.16621777606771834(0.42714449857418624)	0.03214011015610037(0.8787829124719106)	0.06385843549555978(0.7616953979226677)	-0.0484708606773526(0.8180283901605798)	-0.4759522893420546(0.016175227788255173)	-0.055010579975090644(0.7939623680077904)	-0.9251779359447064(3.715423968570747e-11)	-0.14546854223502678(0.4878013830734055)	0.177375913813005(0.3963095903807474)	-0.4817237398999615(0.014756737786188771)	-0.19503751082077594(0.35016105840605316)	-0.031941505305574665(0.879526600604811)	-0.32897268180069256(0.10833702007330248)	-0.1505003960603023(0.47270634416913593)	-0.23785703399751257(0.25224051409178483)	-0.09926894959599845(0.6368534321168844)	-0.4248749828641239(0.038492960202965505)	0.9999999999999999(1.586425303066468e-181)	-0.26015009140443945(0.20914597108746735)	0.09924985757743629(0.6369185628468171)	0.12156184106383668(0.5626936183233353)	-0.38699750667791044(0.0559848979179244)	-0.6605784022217033(0.00044242951870875335)	-0.337502411481795(0.09895516103772999)	-0.2688089332041434(0.1938394386423312)
Essential AA	0.4051558591552789(0.04451936961196168)	0.47555812163202466(0.016276042751243676)	0.8493071593533488(7.933634679798688e-08)	0.3752164779871723(0.0645702084221256)	0.58413558431403(0.0021697545827495334)	0.7554358423475068(1.267168341156344e-05)	0.32028597917268753(0.11855025727833146)	0.39465076735984117(0.05090152934046477)	0.7079884635498239(7.517530491870161e-05)	0.748364811070292(1.6927932473453428e-05)	0.7718353784097716(6.229093019335084e-06)	0.9130267631021192(1.9733046364235186e-10)	0.7887649679661175(2.8090641077271022e-06)	0.42016163171658555(0.03651395782187472)	0.821401077752117(4.842148618720266e-07)	0.010967866279625035(0.9585022842456514)	0.14104291198184474(0.5012754493294438)	0.3539823270872332(0.08256106396901197)	0.8046574287913779(1.2428622718581958e-06)	0.1352703507820421(0.5191224090693005)	0.956881634667258(7.682806760783707e-14)	0.5961065460559826(0.0016629053348080549)	0.9436213374610732(1.5714437677176677e-12)	-0.47227659303013153(0.019792151207941106)	-0.26015009140443945(0.20914597108746735)	1.0(0.0)	0.4874952265429614(0.013442078083156908)	0.5021162357052602(0.010537585999454115)	0.7433628868831899(2.0660584059634402e-05)	-0.31789520212249184(0.13007442963096122)	0.8931870669745958(1.8967438557135733e-09)	-0.2544264819091609(0.21970049116442303)
Fisher ratio	-0.14615384615384616(0.4857313808455339)	0.12273952428350804(0.5588868180530753)	0.6225471795947211(0.0008893980459195221)	0.10732833435699506(0.6095984129656331)	0.14472675574056706(0.4900469889094533)	0.3339103735550957(0.10282934206311654)	0.23901374654593935(0.24987240594382443)	0.0969417213547052(0.6448117312490618)	0.5599385193076654(0.003605870265637499)	0.6107692307692307(0.0011833026422937375)	0.5130769230769231(0.008719427569219097)	0.31929217747779887(0.11976208383566347)	0.3030769230769231(0.1408325286477115)	-0.08923076923076922(0.6714489122271149)	0.19430551649897038(0.3520078547728881)	-0.12386997728656776(0.5552437050139452)	-0.18926717026394826(0.3648748848836013)	0.04461538461538461(0.8322932787592981)	0.12889573866763382(0.53917964285541)	-0.6131948565055558(0.0011167489730937459)	0.523763797098098(0.007206138268504855)	-0.25746829868918164(0.2140477690169359)	0.5601077233827412(0.0035935566625359574)	-0.18173913043478263(0.3953708419767238)	0.09924985757743628(0.6369185628468172)	0.4874952265429614(0.013442078083156908)	1.0(0.0)	-0.07076923076923076(0.7367559509342094)	0.030769230769230767(0.8839182553315145)	-0.21391304347826084(0.3155271306915456)	0.173143529553538(0.40785483845430826)	-0.7248942437308125(4.154679003585848e-05)
Glucogenic AA	0.87(1.614137226354403e-08)	0.6675644972786409(0.00026661675781385513)	0.34397847871302883(0.09224651011867524)	0.07232160164557372(0.7311882278628516)	0.397613666702143(0.04903330037858801)	0.1173302579888297(0.5764674155711234)	0.4926767227188879(0.01234548815234409)	0.8013079586581385(1.484781334715963e-06)	0.17356169911186053(0.4067058911851873)	0.42153846153846153(0.035840934379568534)	0.5546153846153846(0.0040119387024202405)	0.3808424767506276(0.06035215397754598)	0.4807692307692307(0.014984009366080193)	0.10230769230769231(0.6265206720554171)	0.6583301757024521(0.0003468479994228113)	0.4146951413506833(0.0392857745671894)	0.4454702909870977(0.025638037093038624)	0.1376923076923077(0.5115973965854037)	0.5602155089554474(0.0035857313071683454)	0.5770340556827691(0.0025287075303834397)	0.5106793231074034(0.00909298010161617)	0.7932182016502034(2.2511323445976422e-06)	0.5504904891213617(0.0043526143263464545)	-0.5052173913043477(0.011795445350401583)	0.12156184106383668(0.5626936183233353)	0.5021162357052602(0.010537585999454115)	-0.07076923076923076(0.7367559509342094)	1.0(0.0)	0.7530769230769231(1.3971723655833833e-05)	-0.40695652173913033(0.04842494287210425)	0.7160446855536315(5.696424688434059e-05)	0.30627166561025826(0.13648468542124462)
Non essential AA	0.5969230769230769(0.0016323865683266169)	0.3501346930971546(0.0861907400090049)	0.5736822279207227(0.0027149772541526142)	0.5793421919055001(0.0024068683941729572)	0.7494228548587343(1.621977521114995e-05)	0.6739757770374742(0.00022092797538164873)	0.5292997967864108(0.006512956224404028)	0.5624158596054722(0.0034291112884974767)	0.40600353118184673(0.04403320954574662)	0.49846153846153846(0.011209569175148077)	0.563076923076923(0.00338320629261204)	0.7793806645421933(4.405266118404584e-06)	0.6015384615384615(0.0014687529995628726)	0.6130769230769231(0.001119908561673059)	0.717583739149663(5.3967025310568386e-05)	0.2346605159776594(0.2588603397594885)	0.5097134158531126(0.009247187408586453)	0.30538461538461537(0.13768208799681808)	0.6348596083629727(0.0006517541988762408)	0.5516445572327272(0.004254925529247778)	0.6703868732879403(0.00024557739475983227)	0.8275216127031033(3.3478136854017384e-07)	0.6643585427760947(0.0002924088667619052)	-0.23826086956521736(0.2622175095216363)	-0.38699750667791044(0.0559848979179244)	0.7433628868831899(2.0660584059634402e-05)	0.030769230769230767(0.8839182553315145)	0.7530769230769231(1.3971723655833833e-05)	1.0(0.0)	-0.04(0.8527804394339904)	0.9530589393424747(2.0025557662838202e-13)	0.24009236098090603(0.24767728430418537)
Orn / Arg	-0.44434782608695644(0.029600947331116845)	-0.8977817291234641(2.7157338574076883e-09)	-0.30491520935830824(0.14739498231327972)	0.4200913341317744(0.04097109215218709)	0.22492934961566288(0.2906411515556645)	0.1461187249153998(0.4956881959263931)	0.125953728598513(0.5575744458732688)	-0.4583605239905696(0.02428334165837594)	-0.3819883345503907(0.0654724887220738)	-0.4956521739130434(0.013778010050266383)	-0.44260869565217387(0.030321189497146267)	-0.0882800629697207(0.681661282813484)	-0.4434782608695652(0.029959339686467554)	0.5991304347826086(0.001976792001481573)	-0.32840368482956167(0.11716747269321734)	-0.2957164670906901(0.16062260312128424)	0.20608695652173914(0.3339723271430127)	-0.03217391304347826(0.8813617120284872)	-0.48107877539270893(0.01731750178580112)	-0.022613612189288066(0.916468943962347)	-0.426272332626451(0.03779188319430763)	-0.24052344664144382(0.25757752077870943)	-0.4409654376911173(0.031014516257705592)	0.9356521739130433(2.0003834100038692e-11)	-0.6605784022217033(0.00044242951870875335)	-0.31789520212249184(0.13007442963096122)	-0.21391304347826084(0.3155271306915456)	-0.40695652173913033(0.04842494287210425)	-0.04(0.8527804394339904)	0.9999999999999999(1.0880221377787092e-173)	-0.18743205487659917(0.3804773276217396)	0.15050023172321633(0.48270908835847215)
Total AA	0.5879184736840135(0.0019969920643862385)	0.44822940723633564(0.024630719023685695)	0.7086220169361046(7.357736042383576e-05)	0.5195305079822385(0.0077769255258985795)	0.6929149531793651(0.00012337582207665968)	0.7348470407348775(2.871347489195588e-05)	0.4390675343625584(0.028103897371191053)	0.5226092072887999(0.0073582224119786615)	0.5574591056118243(0.003790448891881575)	0.6233167063927368(0.0008726149057778948)	0.6825702698399475(0.00017048854981251252)	0.8808928390898845(6.2375882843033955e-09)	0.7318199849129539(3.218240301087909e-05)	0.5513659507782666(0.0042783374886987404)	0.8298691301000769(2.894889769260977e-07)	0.17048297410083826(0.4152070192622943)	0.37887243341371396(0.06180421490706911)	0.3559061440822725(0.08079014948698447)	0.7661662817551963(8.013294517469375e-06)	0.4375601389450409(0.02871128138010888)	0.8188643077599105(5.619702496841057e-07)	0.8043196992708795(1.2655444208651452e-06)	0.8129690356388732(7.874987554318182e-07)	-0.3783431270130887(0.06830401045730368)	-0.337502411481795(0.09895516103772999)	0.8931870669745958(1.8967438557135733e-09)	0.17314352955353798(0.40785483845430837)	0.7160446855536315(5.696424688434059e-05)	0.9530589393424747(2.0025557662838202e-13)	-0.18743205487659917(0.3804773276217396)	1.0(0.0)	0.06562740569668976(0.7552884701708663)
Tyr / Phe	0.21200463285333207(0.3089734568229166)	0.11816782140107775(0.5737294054767968)	-0.44707467282525015(0.02504833513360389)	0.09467000367676348(0.6526170081640397)	-0.04408933711533054(0.8342437097717046)	-0.12757360251563857(0.5433844923100247)	-0.07635957119348842(0.71676803763765)	0.26015009140443945(0.20914597108746735)	-0.4413859562043899(0.027189914538453142)	-0.3078107192062897(0.13442498113038)	-0.20507889167119056(0.32540922584809084)	-0.10313642676980735(0.6237144171352945)	-0.13043479226366528(0.5343041675581791)	0.2531743165471733(0.22205620548936236)	-0.12432640492686681(0.5537758494979772)	0.47912257958362(0.015382835449982904)	0.47027131907725594(0.01767870563196207)	-0.1292805020666417(0.537958827066938)	-0.172247882986913(0.4103217458452957)	0.8504906834375905(7.290297243428018e-08)	-0.2596727670823035(0.21001282808193295)	0.45806893707277324(0.021295530038086062)	-0.2628439532976807(0.20429905600389997)	-0.024358419007225768(0.9100484566489221)	-0.2688089332041434(0.1938394386423312)	-0.2544264819091609(0.21970049116442303)	-0.7248942437308123(4.154679003585857e-05)	0.3062716656102583(0.13648468542124462)	0.24009236098090603(0.24767728430418537)	0.15050023172321636(0.48270908835847204)	0.06562740569668976(0.7552884701708663)	1.0(0.0)

## Sheet: MP-female-postexercise_AA
	Ala	Arg	Asn	Asp	Cit	Gln	Glu	Gly	His	Ile	Leu	Lys	Met	Orn	Phe	Pro	Ser	Thr	Trp	Tyr	Val	AAA	BCAA	Cit / Arg	Cit / Orn	Essential AA	Fisher ratio	Glucogenic AA	Non essential AA	Orn / Arg	Total AA	Tyr / Phe
Ala	1.0(0.0)	0.6371394121907634(4.348583179294826e-06)	0.3750236020951246(0.013215511810570667)	0.047165892560347464(0.7639171967631753)	0.26575250533575573(0.08499176624032408)	0.5083273541145318(0.0005010526467697667)	0.2941444846733317(0.05554455990004713)	0.27932623389601713(0.06967970277554089)	0.4760412370535469(0.001252549728074697)	0.3808912386706949(0.011740199299067845)	0.2618858806293112(0.08980115861614567)	0.18192803046910364(0.2429668314954808)	0.4650152958129953(0.0016789456229420615)	-0.04293644502891518(0.7845591298958584)	0.37864371372816025(0.012287768506156394)	0.4242596144173237(0.004577251287857728)	0.19710013817919786(0.2052063595048914)	0.3772986468342223(0.012625773566445366)	0.31908466218934484(0.03701610042650635)	0.3604954144642034(0.01756175721696429)	0.34673917172867125(0.022732554705197763)	0.37884917858218914(0.012236822395311518)	0.352616872843089(0.02038562631541588)	-0.5960797660331042(2.4688994340364334e-05)	0.18192803046910364(0.2429668314954808)	0.37587795590919987(0.012991354168856722)	-0.11644068511501013(0.4571258122452745)	0.882368491245059(5.2674685578612386e-15)	0.7756967018572215(1.0021718440489997e-09)	-0.46359791688740665(0.0017421691539216877)	0.6583846283228082(1.596340481437742e-06)	0.1918776109725559(0.21770952954271888)
Arg	0.6371394121907634(4.348583179294826e-06)	1.0(0.0)	0.43488767505722775(0.0035650249744171845)	-0.0804983958345207(0.6078514716492032)	0.36493431758643674(0.016121501015695032)	0.434769482506196(0.0035751033011582624)	0.29640569161988123(0.053606012779822534)	0.5528283504176909(0.00012091162499899622)	0.45509117712805686(0.002167818545732591)	0.7117504989804367(8.74985318788791e-08)	0.661053430708625(1.3996633030557815e-06)	0.1932268661474527(0.21442993778092392)	0.4812927099741553(0.0010856571543279962)	-0.013366056344005783(0.9322072436316717)	0.5566294170945334(0.00010607752137615176)	0.7807826757552082(6.600477291349782e-10)	0.42721232256115976(0.0042735841854020275)	0.35421150023356807(0.019785197415074153)	0.35211054997313396(0.020579444210719187)	0.5823234043490252(4.1937377369043635e-05)	0.5749669661201131(5.51365427050733e-05)	0.5431605517361371(0.00016749378708506575)	0.6669938854627263(1.0395925488775029e-06)	-0.9021977423619855(1.452819203915866e-16)	0.21142447253335972(0.17351610044880456)	0.594955827415467(2.580476334507261e-05)	0.2606397130448884(0.09139529666958171)	0.7549933973297729(4.9365599183296426e-09)	0.7582118876860902(3.893140461549167e-09)	-0.6617835856668554(1.349901997167411e-06)	0.7393815839452352(1.486650313665936e-08)	0.33980513930165823(0.025787727114970477)
Asn	0.3750236020951246(0.013215511810570667)	0.43488767505722775(0.0035650249744171845)	1.0(0.0)	0.22509629182085944(0.14670763620483418)	0.5703925083149268(6.51498401495952e-05)	0.7259063464813732(3.623644859663587e-08)	0.6551753877865817(1.8665881869469483e-06)	0.3999395773242241(0.007878949129046605)	0.7480743111498469(8.126237030343192e-09)	0.6843397157554977(4.1939497559859e-07)	0.5620799033305641(8.767965879064214e-05)	0.7569853518035602(4.263697029059859e-09)	0.6938528942908132(2.482309975207808e-07)	0.5099690355713314(0.0004770749111945879)	0.6846139368065334(4.132152959974708e-07)	0.0981755052391056(0.5311014883779289)	0.5156126142196129(0.00040230096713311195)	0.6690832219652376(9.348602546565031e-07)	0.7605633808239045(3.2654682185818268e-09)	0.339223683190502(0.02605875342099455)	0.7931425118948721(2.2810784452710368e-10)	0.5718226581994(6.185442151576299e-05)	0.7376807768729917(1.668528512585193e-08)	-0.2647003302611413(0.0862801594897904)	-0.3504757599481567(0.02121582530482925)	0.7925084021811195(2.413039685535577e-10)	0.4201601377349568(0.00502996445360109)	0.48104372781511967(0.0010930985870820648)	0.6693350456004633(9.229193821759915e-07)	0.07872975121724957(0.6157851369017675)	0.7738257082932043(1.1654260561619177e-09)	-0.13108686107822357(0.4020932628917194)
Asp	0.047165892560347464(0.7639171967631753)	-0.0804983958345207(0.6078514716492032)	0.22509629182085944(0.14670763620483418)	1.0(0.0)	0.3666377275301112(0.015595998662923155)	0.30253021234326716(0.048627404354691955)	0.058819115127851436(0.7079119588373021)	-0.009932399323538333(0.9495965966126771)	0.15552786632476379(0.31930414859976614)	0.1874173937365928(0.22879731906926878)	0.1680386677743373(0.281428790443029)	0.5045310390462475(0.0005606904822494296)	0.23346171339791558(0.1318856608974695)	0.3190846612793595(0.037016100995819666)	0.2087974338484519(0.179046852947495)	-0.00339969044691016(0.9827380098705811)	0.017292807360323865(0.9123592608702517)	0.2970850333195536(0.0530343553946066)	0.22112298471377145(0.15416245564743147)	0.13982026924025254(0.37118844729279354)	0.32539083150819426(0.03323952828482186)	0.22389303419158535(0.14893661882911133)	0.2566929730335073(0.09658887493125938)	0.16125986734413944(0.30157003488000306)	-0.24135327058700898(0.11895543721178704)	0.3408979347670643(0.02528470571473909)	0.15548757636447796(0.3194310795075754)	0.025186919416962463(0.8726288772393731)	0.2058679154131629(0.18536200482576964)	0.26673715232549206(0.083799676966917)	0.24860293077986034(0.10794207061621305)	0.043292663629868645(0.7828147393324868)
Cit	0.26575250533575573(0.08499176624032408)	0.36493431758643674(0.016121501015695032)	0.5703925083149268(6.51498401495952e-05)	0.3666377275301112(0.015595998662923155)	1.0(0.0)	0.5147142335532928(0.00041344965468877366)	0.6264323794935347(7.005703729659809e-06)	0.3257272467510182(0.03304733028831071)	0.3352597078801523(0.027970283609704775)	0.508801776029466(0.0004940147380424577)	0.36214258127253(0.017015134285845217)	0.5858735161028665(3.666217751316146e-05)	0.3224174027112416(0.034978646031202716)	0.6021229524860883(1.941064049682245e-05)	0.6895302113287094(3.1580018172308225e-07)	0.2676088270858525(0.08275527310789817)	0.5706300631438509(6.459161561236349e-05)	0.5908215807414763(3.0317679666056432e-05)	0.6351892875896127(4.74957249976053e-06)	0.5709537792154555(6.383793404730713e-05)	0.5390398075267554(0.0001918776856575751)	0.7059601773882648(1.2363868386580476e-07)	0.5273098510199211(0.00027985725490760875)	0.00872686082109548(0.9557078038279134)	-0.27818699285008136(0.07087441060016648)	0.5932613553093754(2.7574342357873768e-05)	-0.0682307617296466(0.6637495943798919)	0.3994636275119438(0.007960063532495525)	0.567235818966057(7.299661682881596e-05)	0.23377655214629603(0.13135051215416202)	0.6078942923189693(1.5355717692092114e-05)	0.20225228687499974(0.19337285057746847)
Gln	0.5083273541145319(0.0005010526467697648)	0.43476948250619607(0.003575103301158256)	0.7259063464813731(3.6236448596636136e-08)	0.30253021234326716(0.048627404354691955)	0.5147142335532928(0.00041344965468877366)	0.9999999999999999(1.6e-322)	0.457810594656053(0.0020227266965340295)	0.20727423816573748(0.18231089132384365)	0.8267502548808483(8.47568382469192e-12)	0.5877865482495225(3.4077939136780935e-05)	0.5277190347378373(0.00027626063158198486)	0.7440148109946724(1.0806627382594853e-08)	0.7904992160261113(2.880052861879856e-10)	0.4945241705948175(0.0007495201480109128)	0.7705320531545455(1.5148549078932518e-09)	0.2895621724907148(0.05964536105723833)	0.33787713474599984(0.026695513019812045)	0.5530549115275832(0.00011997730028794836)	0.7408330548654544(1.3462548440923268e-08)	0.47900461236702124(0.0011557711806821835)	0.6526435063932521(2.1089793075061382e-06)	0.6647019499849934(1.1669067238442216e-06)	0.6354367322979407(4.69687054879682e-06)	-0.27593760642107834(0.07328076111382943)	-0.400120841359161(0.007848244890022926)	0.7256901220995737(3.674258409207151e-08)	0.12475449499259589(0.42540167809358864)	0.46824018260444(0.0015426075740736333)	0.7882255252424626(3.51037962473459e-10)	0.09731505670243022(0.5347248203508548)	0.8201042310908133(1.7145199653015752e-11)	-0.014847558378409764(0.9247134907930548)
Glu	0.29414448467333176(0.055544559900047044)	0.29640569161988123(0.053606012779822534)	0.6551753877865818(1.8665881869469313e-06)	0.05881911512785144(0.707911958837302)	0.6264323794935347(7.005703729659809e-06)	0.457810594656053(0.0020227266965340295)	0.9999999999999999(1.6e-322)	0.3653927759578147(0.015978614137207827)	0.399002373253054(0.008039359240934199)	0.39470023961884804(0.008812331377533079)	0.2314963117242688(0.13526319388368155)	0.4112491304464975(0.006150346096372204)	0.20195809779187834(0.19403526363863316)	0.39831427770062383(0.008158916933817066)	0.5265906778434309(0.00028628105979987853)	0.019814714889207545(0.8996390871834602)	0.5300680208208639(0.0002564081438213432)	0.4139706320450405(0.0057872368420606515)	0.6004539612235145(2.075403343926187e-05)	0.20728770508902503(0.18228184832507902)	0.44530152712473653(0.002769040877873869)	0.4277988496837675(0.004215403177944596)	0.3978078368219243(0.008247887521356266)	-0.03757893629612703(0.8109158680977191)	-0.162156136913187(0.2988553298985843)	0.43742230023786655(0.0033548013702382785)	0.09852556040804206(0.5296308526416906)	0.3778636727622128(0.012482834027874059)	0.4689853507648816(0.0015125362721188928)	0.08523913645319645(0.5868058869739243)	0.4944817210019376(0.0007504295545033466)	-0.15928604433808913(0.30760409030959845)
Gly	0.27932623389601713(0.06967970277554089)	0.5528283504176909(0.00012091162499899622)	0.3999395773242241(0.007878949129046605)	-0.009932399323538333(0.9495965966126771)	0.3257272467510182(0.03304733028831071)	0.20727423816573748(0.18231089132384365)	0.3653927759578147(0.015978614137207827)	1.0(0.0)	0.1671764691255393(0.2839405580919811)	0.3728378286940888(0.013804030007139378)	0.353487671742657(0.020055873852049953)	0.23688682873831216(0.12615059131529754)	0.16139874159533654(0.3011483680053125)	0.25801578775062317(0.09482343852597448)	0.315535088530753(0.03929207265040265)	0.34639215094642617(0.022877904700189765)	0.6831810461582557(4.4646463295048485e-07)	0.14391450730459232(0.35720317904259336)	0.253096679624783(0.10151652963665099)	0.42792946648534247(0.004202541098307663)	0.4071906064881761(0.006728485579907635)	0.36504820837008023(0.016085904342964273)	0.39172961172006476(0.009382638124627413)	-0.4581885481190512(0.0020032558164515503)	-0.07450625109209148(0.6349050549160022)	0.3577416959244359(0.01850867973905108)	0.10311614738233901(0.5105314814642536)	0.6014199970621594(1.996643569707263e-05)	0.5329305196754608(0.00023396071741646935)	-0.22413142249673038(0.14849304954323497)	0.48767041388913807(0.0009097808957060399)	0.2995315234296414(0.05101616937367458)
His	0.47604123705354695(0.0012525497280746934)	0.45509117712805686(0.002167818545732591)	0.748074311149847(8.126237030343133e-09)	0.15552786632476379(0.31930414859976614)	0.33525970788015236(0.02797028360970476)	0.8267502548808484(8.475683824691862e-12)	0.399002373253054(0.008039359240934199)	0.16717646912553927(0.2839405580919812)	1.0(0.0)	0.5935883434981961(2.7224453153458377e-05)	0.6113124923034536(1.3336694264600525e-05)	0.5762289511440006(5.263266286017627e-05)	0.8335724533715927(3.984293227834215e-12)	0.22134118776299228(0.15374600172733413)	0.6164533549151247(1.075511889164315e-05)	0.2885363799567918(0.060595684543785645)	0.16143768652725826(0.3010301865883459)	0.41312391452087904(0.00589815993728151)	0.5901453657217717(3.112100197247668e-05)	0.168126557426565(0.2811735672168794)	0.5897523049590885(3.159684128321487e-05)	0.4083869276472135(0.006553373830510408)	0.6295639045454141(6.104994444696349e-06)	-0.4115403570205844(0.0061105691072213895)	-0.1451332779581666(0.3531026068555183)	0.6454219374055(2.9692454042261657e-06)	0.41469034297164703(0.005694380023709697)	0.4412475469461494(0.0030581005952118262)	0.6916367760263221(2.809851447981901e-07)	-0.12018123474679458(0.4426968120213466)	0.7380502907196255(1.62733206490135e-08)	-0.2868961173932981(0.06214033417463987)
Ile	0.3808912386706949(0.011740199299067845)	0.7117504989804367(8.74985318788791e-08)	0.6843397157554977(4.1939497559859e-07)	0.18741739373659283(0.22879731906926878)	0.508801776029466(0.0004940147380424577)	0.5877865482495225(3.4077939136780935e-05)	0.39470023961884804(0.008812331377533079)	0.3728378286940889(0.013804030007139366)	0.5935883434981961(2.7224453153458377e-05)	1.0(0.0)	0.8643178133876963(8.227076918596234e-14)	0.5662878109060081(7.551569034489292e-05)	0.6355020242413894(4.68305448652148e-06)	0.27385672766024(0.07556370567761368)	0.819287126094298(1.8659335677387245e-11)	0.5888108458661584(3.2763735906431866e-05)	0.4641292909001341(0.0017182240420321193)	0.5765207906189859(5.206859227188545e-05)	0.6657729797704544(1.105716677831575e-06)	0.5883019333143699(3.341078191538378e-05)	0.9074430730385503(4.938339853060038e-17)	0.7361621018744763(1.8482838746357618e-08)	0.9641265792921128(3.0961371775225745e-25)	-0.5738348834256469(5.747456010382076e-05)	-0.10440660113056693(0.5052256505559112)	0.924023867902162(1.0132122613226757e-18)	0.5140310491129705(0.0004221128410459144)	0.5161436505322891(0.00039583874372018903)	0.6897137698092761(3.126142993833215e-07)	-0.23914356989883084(0.12247539889890915)	0.8110486024171598(4.280420942429378e-11)	0.1179448516354242(0.45129321205511974)
Leu	0.2618858806293112(0.08980115861614567)	0.661053430708625(1.3996633030557815e-06)	0.5620799033305641(8.767965879064214e-05)	0.1680386677743373(0.281428790443029)	0.36214258127253(0.017015134285845217)	0.5277190347378373(0.00027626063158198486)	0.2314963117242688(0.13526319388368155)	0.353487671742657(0.020055873852049953)	0.6113124923034537(1.3336694264600525e-05)	0.8643178133876963(8.227076918596234e-14)	1.0(0.0)	0.5215979474169183(0.00033466777197393305)	0.6679504625601047(9.903629808734795e-07)	0.22452986934521563(0.14775382901361656)	0.7398905088054727(1.4359371275333799e-08)	0.6595399467005709(1.5082578351484157e-06)	0.3407966795508367(0.025330967881563797)	0.3756230187421097(0.013057900841374101)	0.5104406604099663(0.0004703796887665151)	0.4682827380819909(0.0015408760856695884)	0.7688241069405635(1.7325762092276612e-09)	0.5993275736383933(2.1708242015334476e-05)	0.9122078320893598(1.7502648885220646e-17)	-0.5963593829581514(2.4418356725182656e-05)	-0.09039420052961508(0.564297590793831)	0.828040630428329(7.366638856901214e-12)	0.5975904592701323(2.3258806023695846e-05)	0.4120534702817008(0.006041028320552987)	0.6111467738374985(1.342866343657097e-05)	-0.27119284088359064(0.07856741105383155)	0.7313094719538783(2.551264849579109e-08)	0.007933210612803155(0.9597324262658983)
Lys	0.1819280304691036(0.2429668314954809)	0.19322686614745269(0.21442993778092415)	0.7569853518035601(4.26369702905989e-09)	0.5045310390462475(0.0005606904822494296)	0.5858735161028665(3.666217751316146e-05)	0.7440148109946724(1.0806627382594853e-08)	0.4112491304464976(0.006150346096372195)	0.23688682873831216(0.12615059131529754)	0.5762289511440006(5.263266286017627e-05)	0.5662878109060081(7.551569034489292e-05)	0.5215979474169183(0.00033466777197393305)	1.0(0.0)	0.7154345692063733(6.991389760363335e-08)	0.7891557189093379(3.2382929467113943e-10)	0.6870540269932287(3.618303459564528e-07)	0.10508027347032266(0.5024669342553141)	0.4743459058766306(0.001311096558264907)	0.6731103224344936(7.600178870379486e-07)	0.7602794039778371(3.3358945228099417e-09)	0.47761081325983545(0.0012004290067666248)	0.6945703085807305(2.3841224402506144e-07)	0.6497923363119402(2.4165609869947144e-06)	0.6499528039369532(2.3982055447596174e-06)	-0.01280163158652763(0.9350637821478824)	-0.7061088877142642(1.2255832767632132e-07)	0.7844440254789207(4.853115620285146e-10)	0.21348187859199708(0.16927124414989772)	0.2802824354767472(0.06868928225279558)	0.5825939215026832(4.151226725203105e-05)	0.4500660754576788(0.0024602455084416753)	0.6954617533791437(2.2671439477723717e-07)	0.0267442331947933(0.8648243441752761)
Met	0.4650152958129952(0.0016789456229420697)	0.48129270997415535(0.0010856571543279962)	0.6938528942908131(2.48230997520783e-07)	0.2334617133979156(0.1318856608974695)	0.32241740271124164(0.034978646031202654)	0.7904992160261113(2.880052861879856e-10)	0.20195809779187832(0.19403526363863316)	0.16139874159533654(0.3011483680053125)	0.8335724533715927(3.984293227834215e-12)	0.6355020242413892(4.68305448652148e-06)	0.6679504625601047(9.903629808734795e-07)	0.7154345692063733(6.991389760363335e-08)	1.0(0.0)	0.37641595032570285(0.01285186778734798)	0.645901763589414(2.9033179692509395e-06)	0.3822852076898402(0.011411162062981338)	0.25076452617260275(0.10481360768637962)	0.5932190591255758(2.761989999630305e-05)	0.5600151032876083(9.427729528410142e-05)	0.35724533715925405(0.018683857359466472)	0.6525826932971334(2.1151435767822756e-06)	0.5236872887183788(0.0003135882929280123)	0.7067019072434039(1.183368801314278e-07)	-0.43725690896874164(0.0033681799126009764)	-0.3510533866948577(0.02098911094295635)	0.7567302251948657(4.344809200882774e-09)	0.3653323356622996(0.01599738989535106)	0.45963600795614207(0.0019302098910785807)	0.7102888432474709(9.555316081916987e-08)	-0.03005474799197251(0.8482765892865936)	0.780865362833195(6.555219355339325e-10)	-0.055641603807811475(0.7230469310026678)
Orn	-0.04293644502891518(0.7845591298958584)	-0.013366056344005783(0.9322072436316717)	0.5099690355713314(0.0004770749111945879)	0.3190846612793595(0.037016100995819666)	0.6021229524860883(1.941064049682245e-05)	0.49452417059481746(0.0007495201480109128)	0.39831427770062383(0.008158916933817066)	0.25801578775062317(0.09482343852597448)	0.22134118776299228(0.15374600172733413)	0.27385672766024005(0.07556370567761357)	0.22452986934521563(0.14775382901361656)	0.7891557189093379(3.2382929467113943e-10)	0.3764159503257028(0.01285186778734798)	1.0(0.0)	0.5614498808908643(8.964682813553012e-05)	-0.02598874474971322(0.868608962620011)	0.6528978709055028(2.083375304186526e-06)	0.585938681628474(3.657128250807943e-05)	0.6298002496654703(6.041542360865711e-06)	0.49214620288345984(0.0008020092811888059)	0.39687334793444606(0.008414251695363644)	0.6202207305583978(9.164070516574536e-06)	0.34833666905473737(0.02207336576982169)	0.2654934115759486(0.085307628803478)	-0.9026582113036666(1.324772496372072e-16)	0.5120265834560692(0.0004484800258585938)	-0.14880278136411057(0.34093055659764837)	0.16528207839287062(0.28951049336598944)	0.3920250729676188(0.009324530652270848)	0.7127213689331345(8.250280670752097e-08)	0.46031566359922194(0.0018967307329790064)	0.1641041281048424(0.2930094111995716)
Phe	0.37864371372816025(0.012287768506156394)	0.5566294170945334(0.00010607752137615176)	0.6846139368065335(4.132152959974685e-07)	0.20879743384845192(0.179046852947495)	0.6895302113287094(3.1580018172308225e-07)	0.7705320531545454(1.5148549078932683e-09)	0.5265906778434309(0.00028628105979987853)	0.315535088530753(0.03929207265040265)	0.6164533549151247(1.075511889164315e-05)	0.819287126094298(1.8659335677387245e-11)	0.7398905088054727(1.4359371275333799e-08)	0.6870540269932286(3.618303459564528e-07)	0.645901763589414(2.9033179692509395e-06)	0.5614498808908645(8.964682813552981e-05)	1.0(0.0)	0.4922194190422733(0.0008003454280305951)	0.5745998187858653(5.588511252078694e-05)	0.6414467479181754(3.5709893166477146e-06)	0.8122026754259124(3.8197707850209246e-11)	0.6845622385669425(4.143738343370705e-07)	0.7760619268211719(9.729156590248412e-10)	0.9074838485050414(4.89586918741398e-17)	0.8379521280402892(2.4100839327633994e-12)	-0.3224832044103196(0.03493936604832388)	-0.3685581608697603(0.015021014172380349)	0.8778222482173885(1.0959478161255886e-14)	0.13813678213825004(0.3770325653059303)	0.5063243377771682(0.0005317689349856799)	0.7583629108685792(3.849657600395726e-09)	0.06894208280623447(0.6604548804468167)	0.8512100281673443(4.78303070256945e-13)	0.07985194136101663(0.6107462049199959)
Pro	0.4242596144173237(0.004577251287857728)	0.7807826757552081(6.600477291349877e-10)	0.09817550523910562(0.5311014883779289)	-0.00339969044691016(0.9827380098705811)	0.2676088270858525(0.08275527310789817)	0.28956217249071486(0.05964536105723824)	0.019814714889207545(0.8996390871834602)	0.34639215094642617(0.022877904700189765)	0.28853637995679177(0.06059568454378569)	0.5888108458661584(3.2763735906431866e-05)	0.659539946700571(1.5082578351484157e-06)	0.10508027347032267(0.5024669342553139)	0.38228520768984026(0.011411162062981314)	-0.02598874474971322(0.868608962620011)	0.4922194190422733(0.0008003454280305951)	1.0(0.0)	0.23364558979400724(0.13157291884711755)	0.14247404440332748(0.36208669560564843)	0.1742464428907519(0.2637736717397344)	0.5896884361677488(3.167478595381539e-05)	0.3474861380125174(0.022422306564576763)	0.5052723171210295(0.0005485687924992725)	0.5308227318325897(0.0002503085703220686)	-0.7367208349445148(1.7801465519663042e-08)	0.1799055868221232(0.24833386116902206)	0.44341621354748245(0.002900335899440616)	0.1086176301067187(0.4881081847479105)	0.5252521740476197(0.00029859183583222474)	0.5872932352190354(3.472790451986291e-05)	-0.5277253530515271(0.0002762054234774576)	0.5523702082063258(0.00012282117414315436)	0.40197264116019665(0.0075404339392640815)
Ser	0.1971001381791979(0.20520635950489133)	0.42721232256115976(0.0042735841854020275)	0.5156126142196129(0.00040230096713311195)	0.017292807360323865(0.9123592608702517)	0.5706300631438509(6.459161561236349e-05)	0.3378771347459999(0.026695513019811996)	0.5300680208208639(0.0002564081438213432)	0.6831810461582557(4.4646463295048485e-07)	0.16143768652725826(0.3010301865883459)	0.4641292909001341(0.0017182240420321193)	0.3407966795508367(0.025330967881563797)	0.4743459058766306(0.001311096558264907)	0.25076452617260275(0.10481360768637962)	0.6528978709055028(2.083375304186526e-06)	0.5745998187858653(5.588511252078694e-05)	0.2336455897940072(0.13157291884711764)	1.0(0.0)	0.5368671427543528(0.00020598701766872621)	0.53099750963137(0.0002489148261912254)	0.6449201499669376(3.039665852832743e-06)	0.4699263764336044(0.001475304351487192)	0.685278370322265(3.985906588638211e-07)	0.46107377613895695(0.0018599933698333728)	-0.17347632799309234(0.265922984458652)	-0.4990372639189195(0.0006582724285584953)	0.5294117662152353(0.0002618206561646177)	-0.09712624484952956(0.5355215066327744)	0.5386445192191709(0.0001943777538386082)	0.5689798400273568(6.856116350130829e-05)	0.19927508929425278(0.200150577542604)	0.5919885230934072(2.8975844740341926e-05)	0.39034529897102455(0.00965904625042739)
Thr	0.3772986468342224(0.01262577356644535)	0.35421150023356807(0.019785197415074153)	0.6690832219652377(9.348602546564944e-07)	0.2970850333195536(0.0530343553946066)	0.5908215807414763(3.0317679666056432e-05)	0.5530549115275832(0.00011997730028794836)	0.41397063204504053(0.0057872368420606455)	0.1439145073045923(0.35720317904259347)	0.41312391452087904(0.00589815993728151)	0.5765207906189859(5.206859227188545e-05)	0.37562301874210974(0.013057900841374094)	0.6731103224344936(7.600178870379486e-07)	0.5932190591255758(2.761989999630305e-05)	0.585938681628474(3.657128250807943e-05)	0.6414467479181754(3.5709893166477146e-06)	0.14247404440332748(0.36208669560564843)	0.5368671427543528(0.00020598701766872621)	1.0(0.0)	0.7314328870609189(2.530652011698797e-08)	0.49679075738125805(0.0007023697329914497)	0.6967225514504835(2.11078070194266e-07)	0.676048480133847(6.521396890556743e-07)	0.6142344727806642(1.1807134517166973e-05)	-0.15520562188975973(0.32032024826658867)	-0.473080117798082(0.0013563813636005026)	0.7508400987039765(6.671157962975054e-09)	0.10823263117719154(0.4896605543613628)	0.451366864298671(0.002381396475591664)	0.6021521620301225(1.938785557943065e-05)	0.21997357010205001(0.15636981620032875)	0.7036925168013292(1.4125009793081783e-07)	0.16435615625783284(0.2922585126479977)
Trp	0.31908466218934484(0.03701610042650635)	0.352110549973134(0.020579444210719187)	0.7605633808239046(3.2654682185818032e-09)	0.22112298471377145(0.15416245564743147)	0.6351892875896128(4.74957249976053e-06)	0.7408330548654545(1.3462548440923172e-08)	0.6004539612235145(2.075403343926187e-05)	0.253096679624783(0.10151652963665099)	0.5901453657217717(3.112100197247668e-05)	0.6657729797704544(1.105716677831575e-06)	0.5104406604099663(0.0004703796887665151)	0.7602794039778371(3.3358945228099417e-09)	0.5600151032876083(9.427729528410142e-05)	0.6298002496654703(6.041542360865711e-06)	0.8122026754259123(3.819770785020966e-11)	0.1742464428907519(0.2637736717397344)	0.53099750963137(0.0002489148261912254)	0.7314328870609189(2.530652011698797e-08)	0.9999999999999999(1.6e-322)	0.5256560320907554(0.0002948280611678931)	0.7567118534262262(4.350705486616771e-09)	0.7786468438342181(7.876217160284679e-10)	0.6975909983386194(2.00897100233545e-07)	-0.1466767388335806(0.34795093889021966)	-0.46464036280051974(0.0016954690827475864)	0.8048255550521068(7.806467387485996e-11)	0.10857660981366367(0.48827346256262627)	0.4090171056044352(0.006462728090415302)	0.6539042440718924(1.984864818317489e-06)	0.23599154206313241(0.1276312897312171)	0.7499339253976858(7.1186464732055625e-09)	0.025876400361894043(0.8691720014637074)
Tyr	0.3604954144642034(0.01756175721696429)	0.5823234043490252(4.1937377369043635e-05)	0.339223683190502(0.02605875342099455)	0.13982026924025254(0.37118844729279354)	0.5709537792154555(6.383793404730713e-05)	0.47900461236702124(0.0011557711806821835)	0.207287705089025(0.18228184832507904)	0.42792946648534247(0.004202541098307663)	0.168126557426565(0.2811735672168794)	0.5883019333143699(3.341078191538378e-05)	0.4682827380819909(0.0015408760856695884)	0.47761081325983545(0.0012004290067666248)	0.35724533715925405(0.018683857359466472)	0.49214620288345984(0.0008020092811888059)	0.6845622385669425(4.143738343370705e-07)	0.5896884361677488(3.167478595381539e-05)	0.6449201499669376(3.039665852832743e-06)	0.49679075738125805(0.0007023697329914497)	0.5256560320907554(0.0002948280611678931)	1.0(0.0)	0.5289986421971208(0.00026528057974269526)	0.8959578516263939(4.857830320250471e-16)	0.5672644897379334(7.29216376375814e-05)	-0.3507420477158366(0.021111055444482184)	-0.35913312693498456(0.01802496787922194)	0.6049461963911854(1.7318251832190107e-05)	-0.22254532293342277(0.1514626364326207)	0.5356064053937301(0.00021459780271217697)	0.6539550693730701(1.9800057632704626e-06)	0.0023409477079174563(0.9881133258320562)	0.6580080042286492(1.6260670233187416e-06)	0.7645526551731869(2.4121759850897603e-09)
Val	0.34673917172867125(0.022732554705197763)	0.5749669661201132(5.5136542705072907e-05)	0.7931425118948721(2.2810784452710368e-10)	0.32539083150819426(0.03323952828482186)	0.5390398075267554(0.0001918776856575751)	0.6526435063932521(2.1089793075061382e-06)	0.44530152712473653(0.002769040877873869)	0.40719060648817607(0.006728485579907636)	0.5897523049590885(3.159684128321487e-05)	0.9074430730385504(4.9383398530599335e-17)	0.7688241069405635(1.7325762092276612e-09)	0.6945703085807307(2.3841224402506057e-07)	0.6525826932971334(2.1151435767822756e-06)	0.39687334793444606(0.008414251695363644)	0.7760619268211719(9.729156590248412e-10)	0.3474861380125174(0.022422306564576763)	0.46992637643360446(0.001475304351487192)	0.6967225514504835(2.11078070194266e-07)	0.7567118534262262(4.350705486616771e-09)	0.5289986421971208(0.00026528057974269526)	1.0(0.0)	0.7062113727825031(1.218189093306537e-07)	0.9506475859210913(1.8849463294177529e-22)	-0.43181389302409623(0.003835371891322539)	-0.23946533824512065(0.12195801755260148)	0.95600951621982(1.8769423458159727e-23)	0.5346702984192165(0.00022120033847714647)	0.4659391284646175(0.0016388388457169232)	0.6610278296446863(1.4014384576810588e-06)	-0.0822791980347179(0.5999079447122366)	0.8073553866851418(6.130554533655543e-11)	0.07426996221319526(0.6359818539921624)
AAA	0.37884917858218914(0.012236822395311518)	0.5431605517361371(0.00016749378708506575)	0.5718226581994(6.185442151576299e-05)	0.22389303419158535(0.14893661882911133)	0.7059601773882647(1.236386838658059e-07)	0.6647019499849933(1.166906723844224e-06)	0.4277988496837675(0.004215403177944596)	0.36504820837008023(0.016085904342964273)	0.40838692764721357(0.006553373830510406)	0.7361621018744763(1.8482838746357618e-08)	0.5993275736383933(2.1708242015334476e-05)	0.6497923363119402(2.4165609869947144e-06)	0.5236872887183788(0.0003135882929280123)	0.6202207305583978(9.164070516574536e-06)	0.9074838485050415(4.8958691874139106e-17)	0.5052723171210295(0.0005485687924992725)	0.685278370322265(3.985906588638211e-07)	0.676048480133847(6.521396890556743e-07)	0.778646843834218(7.876217160284766e-10)	0.8959578516263939(4.857830320250471e-16)	0.7062113727825031(1.218189093306537e-07)	1.0(0.0)	0.737466588629012(1.6928516626947884e-08)	-0.28327982798369644(0.06565664005979156)	-0.44095210171121896(0.0030801660957559696)	0.8018437949314627(1.0332912661709183e-10)	-0.08675937741534265(0.5801266191999066)	0.5505139050296304(0.00013084148513165466)	0.7491406242789282(7.53327781293952e-09)	0.11545583477716499(0.46096666794370433)	0.8080847717274653(5.7141795094518166e-11)	0.4487281277666766(0.002543736800595688)
BCAA	0.35261687284308896(0.020385626315415916)	0.6669938854627262(1.0395925488775065e-06)	0.7376807768729917(1.668528512585193e-08)	0.25669297303350724(0.09658887493125949)	0.5273098510199211(0.00027985725490760875)	0.6354367322979407(4.69687054879682e-06)	0.3978078368219243(0.008247887521356266)	0.39172961172006476(0.009382638124627413)	0.6295639045454141(6.104994444696349e-06)	0.9641265792921128(3.0961371775225745e-25)	0.9122078320893597(1.7502648885221022e-17)	0.6499528039369532(2.3982055447596174e-06)	0.7067019072434038(1.1833688013142886e-07)	0.3483366690547373(0.022073365769821707)	0.8379521280402892(2.4100839327633994e-12)	0.5308227318325897(0.0002503085703220686)	0.461073776138957(0.0018599933698333691)	0.6142344727806642(1.1807134517166973e-05)	0.6975909983386194(2.00897100233545e-07)	0.5672644897379334(7.29216376375814e-05)	0.9506475859210912(1.8849463294178467e-22)	0.737466588629012(1.6928516626947884e-08)	0.9999999999999999(1.6e-322)	-0.5319486465524759(0.00024145213247997465)	-0.18455729671452467(0.23610762335502658)	0.964959975834466(1.9273843223734229e-25)	0.5572718102297117(0.00010374047329292496)	0.4883510179821049(0.0008926022729627103)	0.6924935810300559(2.67872847469162e-07)	-0.1758042591753511(0.2594613264524515)	0.8320181240591786(4.7459433309172896e-12)	0.07041402959791312(0.653657230097287)
Cit / Arg	-0.5960797660331042(2.4688994340364334e-05)	-0.9021977423619856(1.4528192039158347e-16)	-0.26470033026114137(0.0862801594897904)	0.16125986734413944(0.30157003488000306)	0.00872686082109548(0.9557078038279134)	-0.2759376064210784(0.07328076111382932)	-0.037578936296127026(0.8109158680977191)	-0.4581885481190512(0.0020032558164515503)	-0.4115403570205844(0.0061105691072213895)	-0.5738348834256469(5.747456010382076e-05)	-0.5963593829581514(2.4418356725182656e-05)	-0.01280163158652763(0.9350637821478824)	-0.4372569089687416(0.0033681799126009764)	0.2654934115759486(0.085307628803478)	-0.32248320441031963(0.03493936604832385)	-0.7367208349445148(1.7801465519663042e-08)	-0.17347632799309234(0.265922984458652)	-0.15520562188975975(0.32032024826658867)	-0.1466767388335806(0.34795093889021966)	-0.35074204771583667(0.02111105544448214)	-0.4318138930240962(0.003835371891322539)	-0.28327982798369644(0.06565664005979156)	-0.5319486465524759(0.00024145213247997465)	1.0(0.0)	-0.36003172727420185(0.017718281207626616)	-0.42911631909525655(0.004087230919674628)	-0.35293673301852585(0.02026397719753164)	-0.6510442279029555(2.276736151206983e-06)	-0.5956948708447221(2.5066020467051658e-05)	0.8190332419728878(1.9154839970685923e-11)	-0.5641025741579638(8.162636392726901e-05)	-0.22260844299286667(0.15134363359846636)
Cit / Orn	0.1819280304691036(0.2429668314954809)	0.2114244725333597(0.17351610044880467)	-0.3504757599481567(0.02121582530482925)	-0.24135327058700898(0.11895543721178704)	-0.27818699285008136(0.07087441060016648)	-0.40012084135916093(0.007848244890022933)	-0.16215613691318698(0.2988553298985845)	-0.07450625109209148(0.6349050549160022)	-0.1451332779581666(0.3531026068555183)	-0.10440660113056693(0.5052256505559112)	-0.09039420052961508(0.564297590793831)	-0.7061088877142642(1.2255832767632132e-07)	-0.3510533866948577(0.02098911094295635)	-0.9026582113036666(1.324772496372072e-16)	-0.36855816086976034(0.01502101417238031)	0.1799055868221232(0.24833386116902206)	-0.4990372639189195(0.0006582724285584953)	-0.473080117798082(0.0013563813636005026)	-0.46464036280051974(0.0016954690827475864)	-0.35913312693498456(0.01802496787922194)	-0.23946533824512065(0.12195801755260148)	-0.4409521017112189(0.0030801660957559787)	-0.18455729671452467(0.23610762335502658)	-0.36003172727420185(0.017718281207626616)	1.0(0.0)	-0.35503114996044915(0.019482402287590597)	0.16385952082269156(0.29373939110281005)	0.023976740741982278(0.878702022611416)	-0.20479516722168203(0.18771372764226354)	-0.8009061738765338(1.1274297674326931e-10)	-0.2793173752170959(0.06968893095799246)	-0.14433575570240845(0.35578262932327)
Essential AA	0.3758779559091998(0.012991354168856727)	0.594955827415467(2.580476334507261e-05)	0.7925084021811194(2.4130396855356033e-10)	0.34089793476706437(0.025284705714739075)	0.5932613553093754(2.7574342357873768e-05)	0.7256901220995737(3.674258409207151e-08)	0.4374223002378666(0.003354801370238272)	0.3577416959244359(0.01850867973905108)	0.6454219374055001(2.96924540422616e-06)	0.9240238679021618(1.0132122613227121e-18)	0.8280406304283289(7.366638856901321e-12)	0.7844440254789207(4.853115620285146e-10)	0.7567302251948657(4.344809200882774e-09)	0.5120265834560692(0.0004484800258585938)	0.8778222482173885(1.0959478161255886e-14)	0.4434162135474824(0.002900335899440621)	0.5294117662152353(0.0002618206561646177)	0.7508400987039765(6.671157962975054e-09)	0.8048255550521068(7.806467387485996e-11)	0.6049461963911854(1.7318251832190107e-05)	0.9560095162198199(1.87694234581608e-23)	0.8018437949314626(1.0332912661709256e-10)	0.964959975834466(1.9273843223734229e-25)	-0.4291163190952565(0.004087230919674635)	-0.35503114996044915(0.019482402287590597)	0.9999999999999999(1.6e-322)	0.44178406316530006(0.00301838512191858)	0.5068534535199717(0.0005234950455479579)	0.7435810300558827(1.1137381008821768e-08)	-0.007287418818909529(0.9630079884311987)	0.8820841992317359(5.5192489737502985e-15)	0.07989574710278231(0.61054986305018)
Fisher ratio	-0.11644068511501013(0.4571258122452745)	0.26063971304488837(0.09139529666958171)	0.42016013773495686(0.0050299644536010765)	0.15548757636447796(0.3194310795075754)	-0.0682307617296466(0.6637495943798919)	0.12475449499259589(0.42540167809358864)	0.09852556040804204(0.5296308526416906)	0.10311614738233901(0.5105314814642536)	0.414690342971647(0.005694380023709697)	0.5140310491129705(0.0004221128410459144)	0.5975904592701323(2.3258806023695846e-05)	0.21348187859199708(0.16927124414989772)	0.3653323356622996(0.01599738989535106)	-0.14880278136411057(0.34093055659764837)	0.13813678213825004(0.3770325653059303)	0.1086176301067187(0.4881081847479105)	-0.09712624484952956(0.5355215066327744)	0.10823263117719155(0.4896605543613626)	0.10857660981366368(0.48827346256262627)	-0.22254532293342275(0.15146263643262078)	0.5346702984192165(0.00022120033847714647)	-0.08675937741534266(0.5801266191999066)	0.5572718102297117(0.00010374047329292496)	-0.35293673301852585(0.02026397719753164)	0.1638595208226916(0.29373939110281005)	0.44178406316530006(0.00301838512191858)	1.0(0.0)	-0.07972656636031407(0.6113082976095711)	0.04067374218063157(0.7956635216114545)	-0.29242041383902534(0.057060075813360873)	0.2079305189328739(0.18089938475886744)	-0.4066951440083874(0.006802185930418009)
Glucogenic AA	0.882368491245059(5.2674685578612386e-15)	0.754993397329773(4.936559918329587e-09)	0.48104372781511967(0.0010930985870820648)	0.025186919416962463(0.8726288772393731)	0.39946362751194375(0.007960063532495534)	0.46824018260444006(0.0015426075740736333)	0.3778636727622127(0.012482834027874059)	0.6014199970621594(1.996643569707263e-05)	0.4412475469461494(0.0030581005952118262)	0.5161436505322891(0.00039583874372018903)	0.4120534702817008(0.006041028320552987)	0.28028243547674714(0.06868928225279565)	0.4596360079561422(0.0019302098910785775)	0.16528207839287062(0.28951049336598944)	0.5063243377771682(0.0005317689349856799)	0.5252521740476197(0.00029859183583222474)	0.5386445192191709(0.0001943777538386082)	0.45136686429867107(0.0023813964755916607)	0.40901710560443516(0.006462728090415302)	0.5356064053937301(0.00021459780271217697)	0.4659391284646175(0.0016388388457169232)	0.5505139050296305(0.00013084148513165417)	0.4883510179821049(0.0008926022729627103)	-0.6510442279029555(2.276736151206983e-06)	0.023976740741982278(0.878702022611416)	0.5068534535199717(0.0005234950455479579)	-0.07972656636031406(0.6113082976095712)	1.0(0.0)	0.879243288773936(8.743911448436016e-15)	-0.3961031608004547(0.00855352955389301)	0.7843981294077792(4.87203822246027e-10)	0.31264405253123295(0.041229203167169486)
Non essential AA	0.7756967018572215(1.0021718440489997e-09)	0.7582118876860902(3.893140461549167e-09)	0.6693350456004632(9.229193821759932e-07)	0.2058679154131629(0.18536200482576964)	0.567235818966057(7.299661682881596e-05)	0.7882255252424626(3.51037962473459e-10)	0.4689853507648816(0.0015125362721188928)	0.5329305196754607(0.0002339607174164718)	0.6916367760263221(2.809851447981901e-07)	0.689713769809276(3.126142993833243e-07)	0.6111467738374985(1.342866343657097e-05)	0.5825939215026832(4.151226725203105e-05)	0.7102888432474709(9.555316081916987e-08)	0.39202507296761874(0.009324530652270848)	0.7583629108685791(3.84965760039574e-09)	0.5872932352190353(3.4727904519862976e-05)	0.5689798400273568(6.856116350130829e-05)	0.6021521620301226(1.938785557943047e-05)	0.6539042440718924(1.984864818317489e-06)	0.6539550693730701(1.9800057632704626e-06)	0.6610278296446864(1.4014384576810512e-06)	0.7491406242789282(7.53327781293952e-09)	0.6924935810300559(2.67872847469162e-07)	-0.5956948708447221(2.5066020467051658e-05)	-0.20479516722168203(0.18771372764226354)	0.7435810300558827(1.1137381008821768e-08)	0.04067374218063157(0.7956635216114545)	0.879243288773936(8.743911448436016e-15)	0.9999999999999999(1.6e-322)	-0.20997583446609272(0.17655053749028432)	0.9624315657228383(7.850388411929236e-25)	0.2528709839744799(0.10183208749653923)
Orn / Arg	-0.46359791688740665(0.0017421691539216877)	-0.6617835856668554(1.349901997167411e-06)	0.07872975121724957(0.6157851369017675)	0.26673715232549206(0.083799676966917)	0.233776552146296(0.131350512154162)	0.09731505670243022(0.5347248203508548)	0.08523913645319643(0.5868058869739246)	-0.2241314224967304(0.14849304954323497)	-0.1201812347467946(0.4426968120213466)	-0.23914356989883087(0.12247539889890913)	-0.27119284088359064(0.07856741105383155)	0.4500660754576788(0.0024602455084416753)	-0.03005474799197251(0.8482765892865936)	0.7127213689331345(8.250280670752097e-08)	0.06894208280623448(0.6604548804468166)	-0.5277253530515271(0.0002762054234774576)	0.19927508929425275(0.200150577542604)	0.21997357010205004(0.15636981620032875)	0.23599154206313241(0.1276312897312171)	0.0023409477079174568(0.9881133258320562)	-0.08227919803471791(0.5999079447122364)	0.11545583477716499(0.46096666794370433)	-0.1758042591753511(0.2594613264524515)	0.8190332419728878(1.9154839970685923e-11)	-0.8009061738765337(1.1274297674326971e-10)	-0.007287418818909529(0.9630079884311987)	-0.29242041383902534(0.057060075813360873)	-0.3961031608004547(0.00855352955389301)	-0.20997583446609272(0.17655053749028432)	0.9999999999999999(1.6e-322)	-0.13947517472656587(0.37238198864775396)	-0.0818223112173175(0.6019416382504972)
Total AA	0.6583846283228082(1.596340481437742e-06)	0.7393815839452352(1.486650313665936e-08)	0.7738257082932044(1.1654260561619095e-09)	0.24860293077986034(0.10794207061621305)	0.6078942923189693(1.5355717692092114e-05)	0.8201042310908133(1.7145199653015752e-11)	0.49448172100193755(0.0007504295545033486)	0.4876704138891381(0.0009097808957060355)	0.7380502907196255(1.62733206490135e-08)	0.8110486024171599(4.2804209424293626e-11)	0.7313094719538784(2.551264849579095e-08)	0.6954617533791437(2.2671439477723717e-07)	0.780865362833195(6.555219355339325e-10)	0.46031566359922194(0.0018967307329790064)	0.8512100281673444(4.783030702569416e-13)	0.5523702082063258(0.00012282117414315436)	0.5919885230934072(2.8975844740341926e-05)	0.7036925168013292(1.4125009793081783e-07)	0.7499339253976858(7.1186464732055625e-09)	0.6580080042286492(1.6260670233187416e-06)	0.8073553866851418(6.130554533655543e-11)	0.8080847717274652(5.7141795094518786e-11)	0.8320181240591785(4.74594333091741e-12)	-0.5641025741579638(8.162636392726901e-05)	-0.2793173752170959(0.06968893095799246)	0.8820841992317359(5.5192489737502985e-15)	0.2079305189328739(0.18089938475886744)	0.7843981294077793(4.872038222460216e-10)	0.9624315657228384(7.850388411928675e-25)	-0.1394751747265659(0.37238198864775385)	1.0(0.0)	0.17583955582169888(0.25936416622341296)
Tyr / Phe	0.1918776109725559(0.21770952954271888)	0.33980513930165823(0.025787727114970477)	-0.1310868610782236(0.4020932628917194)	0.04329266362986865(0.7828147393324868)	0.20225228687499974(0.19337285057746847)	-0.014847558378409762(0.9247134907930549)	-0.15928604433808913(0.30760409030959845)	0.2995315234296414(0.05101616937367458)	-0.2868961173932981(0.06214033417463987)	0.1179448516354242(0.45129321205511974)	0.007933210612803155(0.9597324262658983)	0.0267442331947933(0.8648243441752761)	-0.05564160380781148(0.7230469310026677)	0.1641041281048424(0.2930094111995716)	0.07985194136101662(0.6107462049199961)	0.40197264116019665(0.0075404339392640815)	0.3903452989710245(0.009659046250427414)	0.16435615625783281(0.2922585126479978)	0.025876400361894043(0.8691720014637074)	0.7645526551731869(2.4121759850897603e-09)	0.07426996221319526(0.6359818539921624)	0.44872812776667653(0.002543736800595688)	0.07041402959791312(0.653657230097287)	-0.2226084429928667(0.15134363359846628)	-0.14433575570240845(0.35578262932327)	0.07989574710278231(0.61054986305018)	-0.40669514400838747(0.006802185930418009)	0.31264405253123295(0.041229203167169486)	0.2528709839744798(0.1018320874965393)	-0.0818223112173175(0.6019416382504972)	0.17583955582169886(0.25936416622341296)	1.0(0.0)

## Sheet: MP-female-preexercise_AA
	Ala	Arg	Asn	Asp	Cit	Gln	Glu	Gly	His	Ile	Leu	Lys	Met	Orn	Phe	Pro	Ser	Thr	Trp	Tyr	Val	AAA	BCAA	Cit / Arg	Cit / Orn	Essential AA	Fisher ratio	Glucogenic AA	Non essential AA	Orn / Arg	Total AA	Tyr / Phe
Ala	1.0(0.0)	0.5678827028149745(0.00900226017644768)	0.7431365700413177(0.0001738919398367238)	0.06165413533834586(0.7962393511384775)	0.5739000029772524(0.008145722946612062)	0.7097744360902255(0.0004558392343877832)	0.08280020332470264(0.7285556270048592)	0.7547029976948515(0.00012032548016705614)	0.5107183512733346(0.021386683130849113)	0.6631578947368421(0.0014368148651074362)	0.5894736842105263(0.006233369103076906)	0.7428571428571428(0.00017540444660487062)	0.6511278195488721(0.0018736439667456594)	0.7082706766917292(0.0004746151082516953)	0.6190297541943365(0.0036120081412786206)	0.5596089150918425(0.010298419784679961)	0.7484017076833107(0.00014740834068988944)	0.7563909774436091(0.00011384195119063904)	0.6616541353383457(0.0014862222546038791)	0.8421052631578947(3.2174929874706926e-06)	0.7624060150375939(9.311509889394973e-05)	0.8096315309268796(1.527031281224409e-05)	0.7040241189865115(0.000531224417619025)	-0.4753667128199522(0.03415030191357499)	-0.5894736842105263(0.006233369103076906)	0.7845055086569781(4.222208681342261e-05)	0.31741258356015795(0.17266645142789772)	0.9428571428571428(5.009327938313892e-10)	0.8872180451127819(1.849678286428838e-07)	0.11127819548872178(0.6404548402871415)	0.8601503759398496(1.1567230024978763e-06)	0.6942460062228099(0.0006837240126711669)
Arg	0.5678827028149745(0.00900226017644768)	0.9999999999999999(2.4335320021951557e-142)	0.7246049661399547(0.0003020158841706283)	-0.051899213899646676(0.82797350573245)	0.747930775018811(0.00014962695708021917)	0.6303121919986074(0.002891146599250161)	0.16528619143919848(0.48617827470736497)	0.8490779675503696(2.2010476788768605e-06)	0.6629044394281414(0.001445044304267068)	0.625799216876899(0.0031635840710997924)	0.6408424672825938(0.00233054285169738)	0.7017676314256571(0.0005635682591755168)	0.7100414191487894(0.0004525726003483761)	0.47912752542137593(0.03256233109678175)	0.5963130173062452(0.005519106287463521)	0.4537246049661399(0.044495596404108315)	0.6990218209179834(0.0006051655647575646)	0.4528018372114102(0.044984948373333805)	0.6212862417551908(0.0034570259177530535)	0.6415946298028785(0.0022942490167056186)	0.7905228088192559(3.350867745746687e-05)	0.6740685460473014(0.001117978520106103)	0.747178329571106(0.0001532312083240885)	-0.9168547780285927(1.3297801258260745e-08)	-0.2835652701473449(0.225684476625679)	0.7501881113619262(0.00013924679773262967)	0.6290443942814146(0.0029656287532190697)	0.7265889945950534(0.00028527584153065656)	0.761940633048436(9.459363988957781e-05)	-0.4979315884284942(0.025468536459116734)	0.7837533461366933(4.343778762654364e-05)	0.3950338600451467(0.08474176626167408)
Asn	0.7431365700413176(0.00017389193983672444)	0.7246049661399547(0.0003020158841706283)	0.9999999999999999(2.4335320021951557e-142)	-0.06919895186619557(0.7719018322647654)	0.712565838976674(0.00042265642323952794)	0.8176006595495064(1.0720184414479497e-05)	0.313629606990552(0.17812461802183338)	0.7327813842289758(0.0002380199703249809)	0.7802859292701279(4.944096210837078e-05)	0.7972922715018185(2.5605184830413662e-05)	0.7431365700413176(0.00017389193983672444)	0.8664912233680142(7.805050016919959e-07)	0.7687100957309986(7.495865300153671e-05)	0.6874765435402472(0.0008097592141663311)	0.8164033107599697(1.1317517120095824e-05)	0.23250564334085777(0.32391167166930934)	0.7998495109104589(2.307098526654729e-05)	0.6716811306142679(0.001182088647757631)	0.8303874223943468(5.857033729919822e-06)	0.6506205800462953(0.0018942658917001428)	0.8777736611722852(3.680434988853301e-07)	0.8016560597882478(2.141433306926376e-05)	0.8581640331075995(1.303337034695491e-06)	-0.5741158765989465(0.00811627773899798)	-0.521248626557321(0.018431374045870853)	0.8912716328066214(1.3510419906382213e-07)	0.6546275395033858(0.001736421578325776)	0.8409176976783331(3.4262442645704644e-06)	0.8582174356448821(1.2991925672328051e-06)	-0.00827378772313208(0.9723832456858805)	0.8905604240171255(1.428854186092393e-07)	0.2505643340857788(0.28664019438633737)
Asp	0.06165413533834586(0.7962393511384775)	-0.051899213899646676(0.82797350573245)	-0.06919895186619558(0.7719018322647654)	1.0(0.0)	0.20609253055801727(0.38334971281174024)	-0.04962406015037594(0.8354138453754828)	0.10688753520097978(0.6537741935218526)	-0.04740407662490094(0.8426867680885941)	-0.11658519064413385(0.6244962106706925)	-0.32481203007518794(0.16232315576999945)	-0.26616541353383455(0.25667084540254065)	-0.1413533834586466(0.5522144386322418)	-0.15488721804511277(0.5143826800752827)	-0.18646616541353384(0.43119491043425096)	-0.22414443104485088(0.3421000336092156)	0.14065439129324533(0.5542016603385205)	-0.015795412925979423(0.947302546193412)	0.04360902255639097(0.8551479470173743)	-0.23759398496240602(0.3131305637442674)	-0.07969924812030074(0.73837374901493)	-0.19248120300751878(0.4162064734197989)	-0.21143723066027245(0.3708572846706689)	-0.22113578096371195(0.3487878542907059)	0.17976684234805151(0.44821934202384783)	0.2421052631578947(0.3037550630114345)	-0.19781874283488515(0.40314525187573114)	-0.3354644840469916(0.14819520569129072)	0.04060150375939849(0.8650468790077722)	0.05263157894736842(0.825581450455932)	0.025563909774436087(0.9148041683144317)	-0.018045112781954885(0.9398091995407436)	0.02482136316939624(0.9172705786428637)
Cit	0.5739000029772524(0.008145722946612062)	0.747930775018811(0.00014962695708021917)	0.712565838976674(0.00042265642323952794)	0.20609253055801727(0.38334971281174024)	0.9999999999999999(2.4335320021951557e-142)	0.5618654026526966(0.00993077701344682)	0.5463103958502893(0.012696075391804156)	0.6815958329936698(0.0009346787006455689)	0.45748683220466513(0.04254276470510997)	0.5851824407815235(0.0067190551244780995)	0.5069575386719111(0.022529008899197497)	0.6333208420797465(0.0027206010293367323)	0.43249344916372234(0.056839954567264685)	0.5535916149295645(0.01133310846701557)	0.6418359668924002(0.0022827043675312875)	0.43679458239277646(0.05415043616986844)	0.7268623024830698(0.0002830331059423501)	0.4670929250968201(0.03785632426196602)	0.6250470543566145(0.003210999586125519)	0.580669465659815(0.007262876191888226)	0.6551335551680038(0.0017172965778926377)	0.657884879112609(0.0016163717967618005)	0.6328066215199397(0.0027491406523326317)	-0.4563581640331075(0.04312152824350443)	-0.23617903136940666(0.316106622526167)	0.6489841986455981(0.001962093314375651)	0.27652370203160265(0.2379155819582734)	0.688228706060532(0.0007948513127898067)	0.7453930576021719(0.00016208172280756303)	-0.1226024908064117(0.6065947148610786)	0.7514103577644496(0.00013388872005595673)	0.3310759969902181(0.15390750907924314)
Gln	0.7097744360902255(0.0004558392343877832)	0.6303121919986074(0.002891146599250161)	0.8176006595495064(1.0720184414479497e-05)	-0.04962406015037594(0.8354138453754828)	0.5618654026526966(0.00993077701344682)	1.0(0.0)	-0.03161462308761374(0.8947362319945891)	0.5823929413916402(0.007051094962136341)	0.8649868983274446(8.58380500439733e-07)	0.6781954887218045(0.001014062169915944)	0.6977443609022556(0.0006253881635147668)	0.9278195488721804(3.879148683992122e-09)	0.9052631578947368(4.1218738017445394e-08)	0.7894736842105263(3.4905038363866044e-05)	0.742384407521033(0.0001779889609648205)	0.28281310762706013(0.2269710103536497)	0.7687100957309986(7.495865300153671e-05)	0.6646616541353383(0.00138879478487591)	0.7383458646616541(0.00020142943078836726)	0.6406015037593984(0.002342270858482576)	0.813533834586466(1.2867962423531951e-05)	0.7208429429627794(0.00033606580379247683)	0.7935314589003949(2.97685367862834e-05)	-0.5626175651729813(0.009810627312877343)	-0.7383458646616541(0.00020142943078836726)	0.827378772313208(6.781729848719924e-06)	0.5829259532206692(0.006986632090587856)	0.7458646616541353(0.0001597022241475124)	0.8586466165413533(1.2663006456217198e-06)	0.18345864661654135(0.4387948865691028)	0.8676691729323308(7.239120255573909e-07)	0.3542685470541099(0.12539312901131308)
Glu	0.08280020332470263(0.7285556270048594)	0.16528619143919848(0.48617827470736497)	0.313629606990552(0.17812461802183338)	0.10688753520097978(0.6537741935218526)	0.5463103958502893(0.012696075391804156)	-0.03161462308761373(0.8947362319945891)	1.0(0.0)	0.2523540668641462(0.28309701571409474)	-0.10353918598127468(0.6640000679021071)	0.2890479825153256(0.21645037303244324)	0.23560421491483569(0.3173204571105406)	0.0361309978144157(0.8797964920496453)	-0.2717352127292514(0.24647272666176584)	0.1535567407112667(0.5180463855387023)	0.33885551775689887(0.14388379581256625)	0.1818524611962024(0.44288231301107317)	0.2970633372335481(0.2034038065723375)	-0.09785478574737584(0.6814910703403811)	0.18291317643547947(0.4401807747255061)	0.11290936817004905(0.6355331428153834)	0.15430946983240038(0.5159720986317186)	0.21996235081889753(0.3514166501112963)	0.24435247891580822(0.2991491337736556)	0.059864474803718815(0.8020398764589762)	0.0948438692628412(0.69082017984161)	0.16340366078499347(0.4912267312848271)	0.07454821390651777(0.7547686000399358)	0.21829144512876147(0.3551796502977512)	0.1851713637988804(0.4344582763807475)	0.03763645605668302(0.8748250103755416)	0.17613861434527656(0.4575828204039769)	-0.06174700545792381(0.7959386247325025)
Gly	0.7547029976948515(0.00012032548016705614)	0.8490779675503695(2.201047678876868e-06)	0.7327813842289758(0.0002380199703249809)	-0.04740407662490094(0.8426867680885941)	0.6815958329936699(0.000934678700645568)	0.5823929413916402(0.007051094962136341)	0.2523540668641462(0.28309701571409474)	1.0(0.0)	0.5630410635883656(0.009743499824670637)	0.6749437576593039(0.0010952222429529755)	0.724605171266343(0.00030201411106798063)	0.6674193010521767(0.0013042354712206742)	0.611738322159436(0.004152727225328834)	0.5432657670345791(0.013303875679868463)	0.591644753984566(0.005998858515427477)	0.7158449885996466(0.00038632102531791797)	0.7429432216065733(0.00017493731652112532)	0.44921005944548986(0.0469292503699187)	0.564334245534535(0.00954082903519352)	0.7200904973020666(0.0003432547603878057)	0.7945826177126253(2.854982419552848e-05)	0.7206325301204819(0.0003380630686106821)	0.7817087493803712(4.689629941211006e-05)	-0.7888596719794212(3.5745371291268534e-05)	-0.3799850586599202(0.09841419996573153)	0.7538577876788077(0.00012368928766772557)	0.6085811496138951(0.004406780426894292)	0.8871334339802891(1.8616097649124604e-07)	0.8412342486768135(3.3694787406532314e-06)	-0.34687744958856087(0.13403605995386006)	0.8239279984804211(7.996328122714315e-06)	0.5389537453599863(0.014204625402007256)
His	0.5107183512733348(0.02138668313084907)	0.6629044394281414(0.001445044304267068)	0.7802859292701279(4.944096210837078e-05)	-0.11658519064413383(0.6244962106706925)	0.45748683220466513(0.04254276470510997)	0.8649868983274447(8.583805004397267e-07)	-0.10353918598127466(0.6640000679021071)	0.5630410635883655(0.00974349982467065)	0.9999999999999999(2.4335320021951557e-142)	0.5204964640370363(0.018630997328409515)	0.6002256911872181(0.0051417534331578505)	0.7980444340221032(2.483595356696478e-05)	0.8800301487331393(3.138916579288716e-07)	0.546822152247002(0.012596151304155428)	0.5955605718585402(0.0055942243194055455)	0.18735891647855527(0.42895244557198653)	0.6019563581640329(0.004981764815037419)	0.4212110113594513(0.06437716796113879)	0.6017300162277875(0.005002452215620536)	0.39488532314948566(0.08486945422395166)	0.6972546563039488(0.0006332907509874959)	0.5272864505931151(0.016890090416863606)	0.6508653122648608(0.0018842926566450956)	-0.645974416854778(0.002092158280419578)	-0.5122226763139042(0.02094285336740726)	0.6862302483069976(0.0008349811626408547)	0.6734386756960119(0.0011346011167357225)	0.5896954159032318(0.006209078733354116)	0.7002633063850878(0.0005860464431193241)	-0.036103800973667256(0.8798863446926044)	0.7175630443516368(0.0003683697321023418)	0.0820165537998495(0.7310330144243375)
Ile	0.6631578947368421(0.0014368148651074362)	0.625799216876899(0.0031635840710997924)	0.7972922715018185(2.5605184830413662e-05)	-0.32481203007518794(0.16232315576999945)	0.5851824407815235(0.0067190551244780995)	0.6781954887218045(0.001014062169915944)	0.2890479825153256(0.21645037303244324)	0.6749437576593039(0.0010952222429529755)	0.5204964640370362(0.01863099732840955)	1.0(0.0)	0.8586466165413533(1.2663006456217198e-06)	0.7819548872180451(4.6467758941161795e-05)	0.6556390977443608(0.0016983661049514531)	0.7969924812030074(2.591747429404541e-05)	0.895073399138834(9.948866868749551e-08)	0.4182023612783124(0.0665087159438524)	0.861226085726021(1.0835106404637985e-06)	0.6932330827067669(0.000701450858560554)	0.837593984962406(4.074490008859048e-06)	0.8150375939849623(1.2033925213644683e-05)	0.9037593984962405(4.722817832007303e-08)	0.924003271355212(6.0807563844731475e-09)	0.934938012713925(1.5644547506935502e-09)	-0.5137270013544737(0.020506380136008834)	-0.6646616541353383(0.00138879478487591)	0.9221512498690846(7.500270680140306e-09)	0.5423091771252936(0.013499610890335788)	0.7744360902255639(6.119579516446196e-05)	0.78796992481203(3.6994064734938545e-05)	0.04360902255639097(0.8551479470173743)	0.8451127819548873(2.7376438111929376e-06)	0.44001507436656967(0.05220097583385051)
Leu	0.5894736842105263(0.006233369103076906)	0.6408424672825938(0.00233054285169738)	0.7431365700413177(0.0001738919398367238)	-0.26616541353383455(0.25667084540254065)	0.5069575386719111(0.022529008899197497)	0.6977443609022556(0.0006253881635147668)	0.2356042149148357(0.3173204571105405)	0.7246051712663429(0.0003020141110679821)	0.6002256911872181(0.0051417534331578505)	0.8586466165413533(1.2663006456217198e-06)	1.0(0.0)	0.8045112781954886(1.9005924425704478e-05)	0.6977443609022556(0.0006253881635147668)	0.7308270676691728(0.00025215134150965545)	0.8409176976783331(3.4262442645704644e-06)	0.5220007890776058(0.018233462780153236)	0.8424220227189027(3.1637218417636047e-06)	0.5157894736842105(0.01991976345970368)	0.7142857142857143(0.00040325259474412173)	0.7849624060150376(4.149804829901332e-05)	0.8676691729323308(7.239120255573909e-07)	0.8585404988732058(1.2743649088744453e-06)	0.9251598999502234(5.319609335264893e-09)	-0.6054908288292112(0.004667761813328768)	-0.6586466165413534(0.001589326183298262)	0.8717563610100073(5.543889352419435e-07)	0.6137646165523434(0.003996152378383487)	0.7428571428571428(0.00017540444660487062)	0.8105263157894737(1.4687607586992212e-05)	-0.003007518796992481(0.9899597295184989)	0.8180451127819548(1.0505529225549313e-05)	0.4467845370491323(0.0482783058991418)
Lys	0.7428571428571428(0.00017540444660487062)	0.7017676314256572(0.0005635682591755141)	0.8664912233680142(7.805050016919959e-07)	-0.1413533834586466(0.5522144386322418)	0.6333208420797465(0.0027206010293367323)	0.9278195488721804(3.879148683992122e-09)	0.0361309978144157(0.8797964920496453)	0.6674193010521768(0.001304235471220672)	0.7980444340221032(2.483595356696478e-05)	0.7819548872180451(4.6467758941161795e-05)	0.8045112781954886(1.9005924425704478e-05)	1.0(0.0)	0.8857142857142858(2.0720473917345232e-07)	0.8451127819548873(2.7376438111929376e-06)	0.8160963345089369(1.1475235146387045e-05)	0.31741258356015795(0.17266645142789772)	0.8333960724754857(5.044036409216441e-06)	0.7548872180451127(0.00011960282700609452)	0.8661654135338346(7.968256140440842e-07)	0.7518796992481201(0.00013187874499474218)	0.9112781954887217(2.3360131773309553e-08)	0.8442440313196643(2.869374968396998e-06)	0.8740128485708615(4.765987061591853e-07)	-0.6092516414306349(0.004351779854156044)	-0.7503759398496239(0.00013841163311276012)	0.9198947623082302(9.61861346617618e-09)	0.5949605535452249(0.005654726404493656)	0.819548872180451(9.806689618126187e-06)	0.9037593984962405(4.722817832007303e-08)	0.13984962406015036(0.5564935505662203)	0.9293233082706768(3.227521754382578e-09)	0.4347499367245765(0.05541659720707757)
Met	0.6511278195488721(0.0018736439667456594)	0.7100414191487894(0.0004525726003483761)	0.7687100957309986(7.495865300153671e-05)	-0.15488721804511277(0.5143826800752827)	0.4324934491637223(0.05683995456726474)	0.9052631578947368(4.1218738017445394e-08)	-0.2717352127292514(0.24647272666176584)	0.611738322159436(0.004152727225328834)	0.8800301487331393(3.138916579288716e-07)	0.6556390977443608(0.0016983661049514531)	0.6977443609022556(0.0006253881635147668)	0.8857142857142858(2.0720473917345232e-07)	1.0(0.0)	0.6466165413533834(0.002063821154359418)	0.6942460062228099(0.0006837240126711669)	0.2391876814505456(0.3097988156251189)	0.6814592433779695(0.0009377631119502412)	0.6661654135338345(0.0013421308384466998)	0.7428571428571428(0.00017540444660487062)	0.6330827067669172(0.002733786879051339)	0.8300751879699247(5.947594428814412e-06)	0.7110611493735143(0.00044027833129810007)	0.7792403710149849(5.1386009008447816e-05)	-0.7077849315879352(0.0004808187858210066)	-0.6225563909774435(0.003372243843155665)	0.82136147215093(9.018276926058574e-06)	0.6205340792349059(0.003508061140450488)	0.6947368421052631(0.0006752714633826038)	0.7819548872180451(4.6467758941161795e-05)	-0.06616541353383458(0.7816639121085742)	0.8120300751879698(1.3751698807413058e-05)	0.31590825851958854(0.17482306573936854)
[truncated: 19 more rows]

[truncated: 12 more sheets: MP-female-resting_AA, female-all_proteins, male-all-proteins, female-cycling-proteins, female-karate-proteins, female-MP-proteins, male-karate-proteins, male-cycling-proteins, female-MP-resting_proteins, female-MP-preexercise_proteins, female-MP-postexercise_proteins, female-MP-fasting_proteins]
